# Supplementary material for: Uncoupling Insulin Sensitivity From Longevity: A Sex‐Dependent Effect of Hepatic Glucagon Signaling
Source: Aging Cell. 2026 Jan 2;25(1):e70349. doi: 10.1111/acel.70349 (PMC12759044; doi:10.1111/acel.70349)
Supplement: Supplementary file 2 — Table S1: Differently expressed genes detected in male livers during RNA‐seq data analysis. [file ACEL-25-e70349-s003.csv]

	baseMean	log2FoldChange	lfcSE	stat	pvalue	padj	Gene
Gm4956	139.719386062915	-2.07201324872501	0.454104229566849	-4.56285829070876	5.04618761225131e-06	0.000930993888154804	Gm4956
Slc9a2	5.77436134769928	4.5099577789722	1.37012055354518	3.29165033493053	0.000996013660252353	0.0494482230405961	Slc9a2
Igfbp2	18106.8352639844	1.31019226222896	0.357021458425565	3.66978575463447	0.000242753838983702	0.0178754131697253	Igfbp2
Wnt10a	163.747928008512	7.24847494984823	1.26044789577585	5.75071367419477	8.88675090426875e-09	4.66248940411775e-06	Wnt10a
Pde6d	278.044715148407	0.75108846782609	0.194196925531308	3.86766405168964	0.00010988290359519	0.0102490226025536	Pde6d
Ugt1a5	2668.2400552994	-1.35179589175827	0.341660678312599	-3.95654512668696	7.60415289438963e-05	0.00770642570607964	Ugt1a5
Gpc1	532.083539632424	-2.25433704716786	0.529888679320603	-4.254359708266	2.0964805194537e-05	0.00295779928076539	Gpc1
Serpinb8	256.254233857689	-1.09798014106055	0.230490433414593	-4.76366903734164	1.9010421585085e-06	0.000414501257132457	Serpinb8
Cdh19	77.1379407599214	-2.22897991386461	0.596075879867439	-3.73942309888518	0.000184443061074457	0.0145570600858765	Cdh19
Pigr	61624.1577297074	-0.829035033016757	0.176566306730125	-4.69531842382536	2.66191732881662e-06	0.000545011341871979	Pigr
Ren1	90.525847751182	8.34447624852645	1.05632827211103	7.8995104730562	2.80000911248381e-15	5.22326144327673e-12	Ren1
Pkp1	30.4035550563651	2.57099261159846	0.725560831627686	3.54345562705035	0.000394919762416504	0.0257988633899248	Pkp1
Rgs8	33.38672106317	3.89273830900551	1.10549704030965	3.52125620156808	0.000429507418053552	0.0272113209120796	Rgs8
Mr1	309.377919050964	-1.64139714981546	0.272604765858519	-6.02116087239406	1.73170534476989e-09	1.1182154243593e-06	Mr1
Fmo3	2660.92957450172	5.70832485133834	1.47836490183829	3.86124213598433	0.000112812033688391	0.0104640952132287	Fmo3
Mgst3	2025.91014564462	1.12024299004784	0.304102819751568	3.68376390249524	0.000229815117079432	0.0170724159320645	Mgst3
Pcp4l1	1226.87619700466	3.96840328243995	0.501205156192897	7.91772238055876	2.41900728145806e-15	5.07658915604993e-12	Pcp4l1
Stum	12.5589786614888	-2.99625317661418	0.764797416694075	-3.91770828615743	8.93947943920751e-05	0.00864720127341334	Stum
Camk1d	3885.35980207675	-1.59056817931669	0.307534717161462	-5.17199551971756	2.31607139182542e-07	7.77690451947141e-05	Camk1d
Psd4	403.331891858039	-0.87108220875901	0.254474173279752	-3.42306725092059	0.000619187562352497	0.0344757505587314	Psd4
Slc25a25	3328.15243713533	-1.75817221008081	0.390573906165863	-4.50150965623949	6.74724991384932e-06	0.00119241661898543	Slc25a25
Lhx6	499.059600776874	0.979750051625571	0.264310138256113	3.70681979166538	0.000209878172617572	0.0158010970407014	Lhx6
Gm36393	184.762848073415	2.28428016747214	0.396972185114329	5.75425748485189	8.70234327008858e-09	4.66248940411775e-06	Gm36393
Ttn	51.0458916881278	4.75930406644743	1.34835942753215	3.52969984802805	0.000416031361987468	0.0265837498779408	Ttn
Slc43a1	173.362005724053	-1.72040386147337	0.496836284994284	-3.46271782765054	0.000534748871184736	0.0313358051613539	Slc43a1
Fmn1	346.175374264873	-1.62395323758676	0.359134072783006	-4.52185788166076	6.12992123618109e-06	0.0011186439960244	Fmn1
Chac1	318.334002504262	2.21788661007525	0.525265008445549	4.22241454202097	2.41699051173141e-05	0.00329909379686655	Chac1
Frmd5	8.33370958352666	5.9634138176772	1.66956842954395	3.57182952920722	0.000354496139720806	0.0239985310071477	Frmd5
Gm29941	9.96801162057498	-2.98189929856323	0.858883150169661	-3.47183350607611	0.000516916816772552	0.0311057936802666	Gm29941
Prnp	1492.48167249458	-0.657588469360226	0.161692453694841	-4.06690884041677	4.76408682802081e-05	0.00529697044739347	Prnp
Trib3	640.367375451723	2.0078149825786	0.404897824088941	4.9588188997962	7.0923042439203e-07	0.000205297751639962	Trib3
Id1	720.182054116997	1.27993477577574	0.381345735989615	3.35636315023749	0.000789747944903498	0.0407971638368764	Id1
Eif2s2	3747.79165309725	0.549533298004775	0.145082273626981	3.78773563624782	0.000152026481036872	0.0128907706572124	Eif2s2
Gm39966	59.5313673054065	-2.36710426562133	0.637023035359876	-3.71588488049584	0.000202493768485403	0.0155235976214677	Gm39966
Acss2	12608.1875834841	-1.21662546471441	0.307446491571823	-3.95719417220995	7.58352852747377e-05	0.00770642570607964	Acss2
Gssos2	381.895537567614	-1.64664272506447	0.435200738506716	-3.78363954692383	0.000154551606299948	0.0129180848293359	Gssos2
Epb41l1	653.793835152921	1.97763462979464	0.41730334407009	4.73908167259374	2.14688965227305e-06	0.000462104235538618	Epb41l1
Mafb	1711.87657216348	-1.34323619342976	0.186342196605316	-7.20843812029766	5.65972803306693e-13	6.78722671051148e-10	Mafb
Tnnc2	69.8051187677571	8.95883810821797	2.49027292616127	3.59753262949694	0.000321250205322326	0.0222870648642832	Tnnc2
Pltp	6564.85572054008	-1.24145105776439	0.347308859268248	-3.57448715929686	0.00035091503299196	0.0238522772830041	Pltp
Sulf2	498.867629950306	-2.01645118243993	0.365719144043677	-5.51366045579257	3.51446326070625e-08	1.55274536010519e-05	Sulf2
Gm30536	45.5035448702091	-2.63060041524856	0.753225781755067	-3.4924460619485	0.000478618247921737	0.0292200791431202	Gm30536
Gm40011	60.9229041388286	-1.91882250832959	0.500919302391994	-3.83060205339824	0.000127830101152332	0.0115315862965499	Gm40011
Ctcfl	30.4978500478583	-2.05008740232693	0.385369655088755	-5.31979457971275	1.03884480385207e-07	4.25394278338351e-05	Ctcfl
Ctcflos	211.435349339451	-2.69278585283046	0.467045334437457	-5.76557703134717	8.13789210892913e-09	4.55423568722704e-06	Ctcflos
Gm14403	802.361978234607	-1.14307074073662	0.301473042412598	-3.79161841997204	0.000149668752474346	0.0127577007014578	Gm14403
Chrna4	468.159118207487	-3.53365773303592	0.639357574749726	-5.52688803979394	3.2596082715731e-08	1.47906927760651e-05	Chrna4
Eef1a2	21.5690441132044	7.14767934054842	2.07596823804309	3.44305814008319	0.000575175646592491	0.0329577608554312	Eef1a2
Cyp7b1	3088.21871808391	1.03409222987757	0.263994049799883	3.91710430845488	8.9618977995945e-05	0.00864720127341334	Cyp7b1
Slc7a11	64.0859224283743	3.88018374819214	0.908874461738208	4.26921859017949	1.96158960470777e-05	0.00281479725414007	Slc7a11
Pfn2	103.185172461298	1.02007569833569	0.247270257877054	4.12534733086615	3.70175673866063e-05	0.00450353578879517	Pfn2
Vmn2r3	64.1396615224922	10.3118483221313	2.00081106313508	5.1538341186367	2.55213721211018e-07	8.40153561845448e-05	Vmn2r3
Sema4a	4557.14711420255	-0.426566610648307	0.111113818464627	-3.83900595391837	0.000123533435335097	0.0112108261937348	Sema4a
Gm22935	18.9273578155124	-4.45574646852908	0.928593662054857	-4.79838130562845	1.59953051324309e-06	0.000362898889011327	Gm22935
Gm34014	80.030665742448	-2.43876718207651	0.54225494788288	-4.49745491783553	6.87717371542604e-06	0.00120271739071133	Gm34014
Gm15998	418.435427874557	-1.85288088927318	0.553180051956508	-3.34950778271892	0.000809552813292871	0.0416919698845829	Gm15998
Tdrkh	215.127763143188	1.22645628804235	0.235589491818589	5.20590404340598	1.93054392567942e-07	7.21519313937433e-05	Tdrkh
Gm15441	120.900793561591	2.61520694909439	0.635411341161304	4.11577002121921	3.85888933348987e-05	0.00462763521571154	Gm15441
Phgdh	280.201264356452	4.30732464628294	0.425227371520495	10.1294623412438	4.08891533325328e-24	3.43243997649947e-20	Phgdh
Hsd3b1	27.1504052003282	8.59980439379084	1.8494566442189	4.64990862082245	3.32082129107177e-06	0.000655920807715342	Hsd3b1
Vtcn1	91.914669485484	4.42863576131426	0.691553290177082	6.40389659657355	1.51460710606957e-10	1.10559733494791e-07	Vtcn1
Amigo1	482.067392192061	1.08360512489392	0.321207933778455	3.37353163151105	0.000742105195789692	0.0395205139259747	Amigo1
Sars1	3198.3139496718	0.59773848354635	0.121112181608759	4.93541174476806	7.99818424824829e-07	0.000227595788718374	Sars1
Gm26871	20.1138518433472	-3.41100357477604	0.908340090578945	-3.75520535772233	0.000173199408355373	0.0139800233984536	Gm26871
Dpyd	13548.7803938032	-0.93240749033842	0.259362359441142	-3.59499926029172	0.000324392498556479	0.0224124512685791	Dpyd
Ggh	780.845969412987	0.807669849640074	0.199315482239945	4.05221832525667	5.0734287233001e-05	0.00553102563866788	Ggh
Tstd3	804.264763068228	-0.606709450849058	0.138540616965417	-4.37928936753983	1.19066942676375e-05	0.00186823822485389	Tstd3
Atp8b5	33.1208282866822	-1.66434084236432	0.419769363368016	-3.96489355252249	7.34287072850837e-05	0.00760984300376092	Atp8b5
Tpm2	899.263739446798	1.82144989845161	0.487488900502545	3.73639255493592	0.000186679161693264	0.0146455908676085	Tpm2
Gm12678	11.7512315539833	6.49075899321072	1.39378150044973	4.65694155871371	3.2094150037383e-06	0.000641462720211457	Gm12678
Slc25a51	2163.2471015986	-0.952601649169258	0.268183464326194	-3.55205214297106	0.000382239105127991	0.0252654028976136	Slc25a51
Aldh1b1	3509.98367611158	-1.48076461579369	0.412316409161413	-3.59133079084904	0.000328993747076917	0.0226371968019441	Aldh1b1
Gm52743	53.164358786717	-2.06519938123593	0.508111051949122	-4.06446459551271	4.81428456654571e-05	0.00531756734129842	Gm52743
Orm1	36236.4622008355	-1.79770055270516	0.522780779581934	-3.43872732685921	0.000584455598197853	0.0332624577564195	Orm1
Ttc39b	1258.06495121603	-0.91717697670693	0.271994366115028	-3.37204402358485	0.000746125209967575	0.0395205139259747	Ttc39b
Bnc2	25.6777789668894	-4.08911399393738	0.848688551420246	-4.81815618591109	1.44890934407677e-06	0.00033322930106445	Bnc2
Adamtsl1	71.8931154142032	-2.46741889319372	0.380006589100974	-6.49309502509202	8.40906100292079e-11	7.05898625890185e-08	Adamtsl1
Lepr	903.752916119032	3.03260268183675	0.720304218749137	4.21016926306927	2.55179435330992e-05	0.00342736603181762	Lepr
Pde4b	658.978268552116	-2.05639219138712	0.287195290874606	-7.16025734657666	8.05257484806149e-13	9.01297860827362e-10	Pde4b
Acot11	548.382881293946	-1.51040102646793	0.411477623815897	-3.67067597129828	0.000241909856348506	0.0178754131697253	Acot11
Cyp4a31	525.103382593672	2.17050463126994	0.368476793036874	5.89047851122807	3.85078944567881e-09	2.39447792605562e-06	Cyp4a31
Mfsd2a	1289.74928441971	-3.74413001925863	0.460279936872136	-8.13446278954091	4.13769039324463e-16	1.1577947335364e-12	Mfsd2a
Tlr12	669.323017651019	-1.00862629652943	0.2708376445287	-3.72409935215835	0.000196013727827758	0.0151653201682038	Tlr12
Yars1	1699.7085028441	0.544292533839967	0.164369272770975	3.31140075431471	0.000928301614567031	0.0465231516625847	Yars1
Fabp3	26.1489253341989	7.36161083718212	1.93418181159737	3.80605938544238	0.000141198493221049	0.0123467786598344	Fabp3
Nr0b2	1281.72565863707	1.38137296357088	0.390389689623387	3.53844632757464	0.000402489096974166	0.0259899594196126	Nr0b2
Extl1	575.012867176171	1.77648539808368	0.366317266768933	4.84958138542853	1.23722299487977e-06	0.000302620231990371	Extl1
Alpl	1103.43150217129	1.21613889121948	0.343604416443768	3.53935756648955	0.000401102155881696	0.0259899594196126	Alpl
Casp9	854.440796367333	-0.441190211553508	0.131414702733085	-3.35723630901183	0.000787257966162878	0.0407971638368764	Casp9
Casz1	49.8425618334253	-1.11390774678373	0.324212666792757	-3.43573173066605	0.000590955829932636	0.0334779610613502	Casz1
Slc25a33	855.053468533712	0.897257793835323	0.237152078367951	3.78347008388091	0.00015465692123989	0.0129180848293359	Slc25a33
Gm13073	31.9665374578912	3.20575707738927	0.721898763085325	4.44072942262455	8.96544653760985e-06	0.00150520881919932	Gm13073
Gm36600	26.0419351020493	-3.59263718203563	0.912595995719915	-3.93672249153529	8.26020354747602e-05	0.00825479508086756	Gm36600
Errfi1	17392.6470648083	-1.79341802767317	0.337662198667894	-5.31127865289142	1.08858732120879e-07	4.35149822280341e-05	Errfi1
Smim1	296.480798012279	1.11772482949718	0.312374950219449	3.57815128489644	0.000346033151690316	0.02361605928345	Smim1
Hycc1	691.760818569047	-1.35466948511253	0.29340175929371	-4.61711439077103	3.89112805007075e-06	0.000750898262444114	Hycc1
Insig1	15350.7432546245	-0.868706217494397	0.253522996487214	-3.42653814261858	0.000611327896520314	0.0342119468489318	Insig1
Slc30a3	45.6907664461602	2.30761063804999	0.611043859964902	3.77650572936375	0.000159043902811269	0.0130891572759725	Slc30a3
Htra3	142.456536713491	0.927008096452838	0.274312203940419	3.37939064735955	0.000726467013054763	0.0389669478663784	Htra3
Cc2d2a	165.488949628041	-1.27670414443298	0.361729609636552	-3.5294432925072	0.00041643494060983	0.0265837498779408	Cc2d2a
Slc34a2	147.898451841554	3.52462905779661	0.648692190968821	5.43343839631024	5.52783733756415e-08	2.32017152650911e-05	Slc34a2
Antxr2	1089.62606616022	-1.09564998179709	0.225975121695542	-4.84854250138771	1.24371886397853e-06	0.000302620231990371	Antxr2
Slc26a1	7423.17631622198	-0.785449017745962	0.191127573142517	-4.10955366005868	3.96424592870227e-05	0.00465947574646437	Slc26a1
Acacb	6387.86027814732	-1.93890122501193	0.282766520816405	-6.8568981200954	7.03717791018563e-12	6.94983411377097e-09	Acacb
Dynll1	1003.54512158432	1.41050616750425	0.360404916293441	3.91367071795386	9.09035785067595e-05	0.00872102959742848	Dynll1
Sds	5343.75479936297	-1.88379671392171	0.455843142151044	-4.13255468763314	3.58753371259159e-05	0.00446156322227409	Sds
Cux2	1225.05385602149	4.36707929479552	1.14210636624133	3.82370628855487	0.000131460504922284	0.011677727074816	Cux2
Psph	362.384342085767	1.04138102480446	0.250480183220327	4.15753857816544	3.21694963264903e-05	0.00409161874110186	Psph
Hspb1	706.310323896777	1.01676097032408	0.216113069319554	4.70476391606219	2.54159890971086e-06	0.000530145156109764	Hspb1
Bhlha15	62.8408426910009	3.41509287429804	0.484691651182777	7.04590818918441	1.84255720337237e-12	1.93341830546367e-09	Bhlha15
Slc46a3	1268.51400882206	-0.823262193679638	0.163541284920391	-5.03397166091968	4.80420724374585e-07	0.000141504974412718	Slc46a3
Sgce	280.506602466005	1.46705232574929	0.285598523428066	5.13676439268704	2.79509016467168e-07	9.02437861051402e-05	Sgce
Peg10	91.2981545493701	1.83259947124904	0.521785513713599	3.51217008346255	0.00044446345654298	0.0279479287337082	Peg10
Asns	679.314779937575	6.31021768759864	0.559500240951863	11.2783109384604	1.67939440329252e-29	2.81953526368781e-25	Asns
Cav2	210.806545403649	0.828731942547619	0.218881041633225	3.78622075426848	0.000152955803782005	0.0129043969331461	Cav2
Cav1	422.817347357796	2.72749158339592	0.53408453951488	5.10685365630196	3.27567239150887e-07	0.000103764648643476	Cav1
Ephb6	154.15002411816	2.51147183030148	0.58722473978271	4.27684949246313	1.89556865440814e-05	0.00276736540337898	Ephb6
Snca	163.349138187593	-1.85868581912026	0.543055293098083	-3.42264561775399	0.000620148708603066	0.0344757505587314	Snca
Igkv14-130	14.4186105188386	-5.40138551629282	1.37652176231522	-3.92393761156966	8.71133039929994e-05	0.00857515412596815	Igkv14-130
Igkv3-10	148.318341026818	3.41109134302421	0.974889533552323	3.4989516510602	0.000467091270683139	0.0287252576684953	Igkv3-10
Igkv3-5	166.196894742453	2.95274781491889	0.656985356023385	4.49438908774367	6.97699563202671e-06	0.00120759566666079	Igkv3-5
Igkv3-2	526.069202638548	2.60556496203727	0.545092008370013	4.7800461610668	1.75254950602041e-06	0.000387152021797061	Igkv3-2
Mthfd2	220.93435104634	2.54157885025769	0.457386174956245	5.55674611393934	2.74850083905514e-08	1.28179390519158e-05	Mthfd2
Cyp26b1	620.47094885023	2.16131200891237	0.573156688038652	3.77089206846455	0.000162665020368469	0.0133218684242255	Cyp26b1
2310040G24Rik	99.4814719592871	0.926107947442057	0.272326976839689	3.40072055361313	0.000672084944985292	0.0369955217749445	2310040G24Rik
Anxa4	2658.27205789397	0.304293420013689	0.0905060770006764	3.36213246776142	0.000773430103693754	0.0405784937841076	Anxa4
Aldh1l1	50823.4633462602	-0.834907163466967	0.185371194894606	-4.50397465443139	6.6694164316968e-06	0.00119241661898543	Aldh1l1
Lmcd1	44.1143152433795	1.82811661935783	0.416480586494502	4.38944017714009	1.13642834522974e-05	0.00181709480838687	Lmcd1
Atp2b2	198.20462746488	2.05222962988504	0.462983564555126	4.43261875150362	9.30953973951628e-06	0.00154750359095781	Atp2b2
Vgll4	1162.9889308868	-0.58098066435778	0.152022017709997	-3.82168762860443	0.000132541513117247	0.0117117866511867	Vgll4
Zfp9	61.5842126518892	1.29875420297123	0.322962088860527	4.0213828426534	5.78574824380836e-05	0.00622672610674991	Zfp9
Slc6a13	10661.4458209589	0.510156161602876	0.141095976889835	3.61566766713125	0.000299574501481435	0.0212217565627502	Slc6a13
Gm10069	364.634478186081	-0.939036148349138	0.271008285897518	-3.46497209573967	0.000530286498379929	0.0312385263905285	Gm10069
Clec2h	67.7555942776814	-2.29240562516812	0.617257778098769	-3.71385457827524	0.000204126120993472	0.0155776065698154	Clec2h
Nlrp12	824.338490409828	1.56615671632593	0.402985323862468	3.88638648503346	0.00010174747169845	0.00954323073935908	Nlrp12
Sult2a1	14517.3440244425	8.35454632670168	1.92665653351577	4.33629252612882	1.44906072311482e-05	0.00219173698021394	Sult2a1
Ckm	126.259746914691	9.69252835610618	2.32858632080404	4.16240886992732	3.1490783248172e-05	0.00406691353810431	Ckm
Bcam	300.597930728647	0.969342271384235	0.243070767855922	3.98790146562915	6.66603377178826e-05	0.00703874471663856	Bcam
Igsf23	38.9093208920477	2.00498181792603	0.582082543597045	3.44449741704333	0.000572122102095372	0.0328950615482164	Igsf23
Cyp2a4	18053.0293918367	3.25166731092494	0.795694264808621	4.08657879632579	4.37780848146055e-05	0.0049661504456244	Cyp2a4
Dpy19l3	403.559807536968	-1.63314336552616	0.397392738657386	-4.10964571482566	3.96266603473322e-05	0.00465947574646437	Dpy19l3
Atf5	22877.2497020603	1.04039166294003	0.201055800203905	5.17464137759216	2.28349150014208e-07	7.77690451947141e-05	Atf5
Fgf21	1008.50279989432	5.20122859026144	0.806961284828893	6.44544997144975	1.15257942396829e-10	8.79575270409256e-08	Fgf21
Fut1	33.3236686946754	2.25595762177359	0.59446805190167	3.79491818703614	0.000147692149565034	0.01271591537973	Fut1
Htatip2	3215.60455381837	1.36833271808844	0.306519724179372	4.46409353183321	8.04084360973352e-06	0.00136361336731127	Htatip2
Gm51485	26.6787357909048	-1.78722008781467	0.538173298905606	-3.32090070512425	0.000897274536558341	0.0454093120069771	Gm51485
1810008I18Rik	2134.53039936716	-1.21118345455641	0.316283153804201	-3.82942765047237	0.000128441636634393	0.0115315862965499	1810008I18Rik
Abhd2	8148.45089721022	-1.80130533129954	0.495706124550959	-3.63381697761204	0.000279258991369374	0.0199509753451082	Abhd2
Slco2b1	6962.81724247894	-0.7760465176293	0.18489844470559	-4.19715005642683	2.70294851875777e-05	0.00357321280956097	Slco2b1
Gprc5b	230.487987802821	-2.16352645088828	0.563095102472655	-3.84220434769871	0.000121934249630369	0.0111866345193676	Gprc5b
Nupr1	188.78391134414	2.4899839613322	0.516338738955711	4.82238455779663	1.41852129032261e-06	0.000330771582544809	Nupr1
Mylpf	83.9588279432347	2.59001023923793	0.602003083192629	4.30232055540683	1.69018543204875e-05	0.0024891687033918	Mylpf
Gm53373	76.2173269142166	-1.48959250213244	0.448579643958471	-3.3206867993108	0.000897962450790185	0.0454093120069771	Gm53373
Cox6a2	29.7037183265459	5.37592052445203	1.0569690259	5.08616656942663	3.65373189416805e-07	0.000110127352289217	Cox6a2
Tnni2	73.5300907715632	5.77195142820284	1.31354998370017	4.3941620035986	1.11200868929577e-05	0.00179514556582565	Tnni2
Tnnt3	134.204719077139	7.258712753694	2.0174459937062	3.59797128465342	0.000320709016613084	0.0222870648642832	Tnnt3
H19	5590.4055074894	4.49046699594422	1.23677418766529	3.63078971143558	0.000282555337920212	0.0201009388489087	H19
Cars1	1974.66728145611	0.635169085218296	0.169642442094874	3.74416376806856	0.000180995574780951	0.0144701652618923	Cars1
Lrrc8e	44.3109301602572	1.54708044600694	0.460932744092993	3.35641254788967	0.000789606883239625	0.0407971638368764	Lrrc8e
Gas6	5682.29152201879	-1.19766117972728	0.281456377997311	-4.25522842384735	2.08835703748311e-05	0.00295779928076539	Gas6
Defb1	192.154791018348	2.12526260642789	0.434669582316843	4.88937504000158	1.01156611614746e-06	0.000273922314903221	Defb1
Eif4ebp1	1690.66220045075	1.12942704442927	0.310603760306085	3.63623107240001	0.000276656181842856	0.0199346808453206	Eif4ebp1
Dusp4	171.399496527666	0.871471169364481	0.233021032306402	3.73988202154462	0.000184106646213814	0.0145570600858765	Dusp4
Zdhhc2	92.2768079195495	2.17207969248855	0.585509652330802	3.70972482493144	0.000207484637275914	0.0156912593478618	Zdhhc2
Sap30	183.634528946229	0.648435042537914	0.197035007781688	3.29096362031448	0.000998448246516296	0.0494482230405961	Sap30
Cpe	64.1097351228298	2.75134935577341	0.812937493010596	3.38445376111784	0.00071320030373967	0.0385013501591168	Cpe
Homer3	203.247648419041	0.622780075718718	0.164708869346211	3.78109617406007	0.000156139336256834	0.0129773431505742	Homer3
Gdf15	483.486735029402	1.66898351129758	0.373059198970019	4.47377659070057	7.68500372091746e-06	0.00131656660684167	Gdf15
Gm51541	56.364200794499	-2.24484337661392	0.635015902926913	-3.53509788694581	0.000407624126467981	0.0262206952462488	Gm51541
Abcc12	42.9348431796865	2.3592477643501	0.706683284283729	3.33847965109483	0.000842382000162369	0.0431181445144086	Abcc12
Ces1b	4177.47410936767	0.850439926494333	0.239197512349045	3.55538783887243	0.000377421929656819	0.0250455999091239	Ces1b
Smpd3	261.044374973624	-2.23418198450805	0.619966020166514	-3.60371683581622	0.000313698809424647	0.0220363569515916	Smpd3
Lncbate1	86.3920526893257	-2.66430385632339	0.611809125110202	-4.354795878279	1.33190969706272e-05	0.00204752463872334	Lncbate1
Gm51548	10.4242643191867	-5.79464192115436	1.31779205653174	-4.3972354306074	1.09638402131248e-05	0.00178710595473935	Gm51548
Osgin1	10429.7574722834	1.84442100431083	0.305266043867993	6.04201168574262	1.52204438932114e-09	1.02214413009251e-06	Osgin1
Rhou	3846.86914962845	-0.796912520594938	0.195942961558775	-4.06706377333129	4.7609217356114e-05	0.00529697044739347	Rhou
Acta1	230.18774432377	8.05297596562252	2.17484651537316	3.70277898173463	0.000213250652979029	0.015983326843147	Acta1
Mmp8	72.4216167683635	-2.85954005013933	0.73431961705	-3.89413544694208	9.85495760487745e-05	0.00934773351572246	Mmp8
Olfm2	64.454992421786	1.53568002900935	0.454058557174023	3.38211890238814	0.000719290038247809	0.0387056424748156	Olfm2
S1pr5	311.725359749214	-1.7757487338061	0.361121656102998	-4.91731443904218	8.77395590970522e-07	0.000245509909613402	S1pr5
Ldlr	7316.72449066098	-0.808994759360953	0.195420623139242	-4.13976143543727	3.47667184422506e-05	0.00435595847706676	Ldlr
1810064F22Rik	187.59866700102	-2.11468057228215	0.573843140629984	-3.68511954322671	0.00022859532100606	0.01705727486387	1810064F22Rik
Zfp809	699.94832379678	-0.929102098628824	0.264194109718496	-3.51674039825794	0.000436880841965504	0.0275744077284167	Zfp809
Pknox2	59.5986285195312	2.2776136386445	0.595532322868647	3.82450045309608	0.000131037505142051	0.011677727074816	Pknox2
Treh	53.2039055500334	-3.10493955224065	0.825553899304155	-3.76103795870597	0.000169209746943598	0.0137905943759032	Treh
Pou2af2	63.4302214740257	-4.07020798905089	0.627996807171357	-6.48125586399722	9.09622621282991e-11	7.27221628034292e-08	Pou2af2
Gm20275	10.3590712189359	-3.16391171556794	0.887471301326176	-3.56508622965048	0.000363736581471485	0.024427093865299	Gm20275
Uaca	542.481588212997	-1.0835377573665	0.322818871752071	-3.35648827308543	0.000789390685123461	0.0407971638368764	Uaca
Gm33699	69.2860860454823	-4.21205574078427	0.972393123252956	-4.33163875809162	1.48003627636003e-05	0.00219935150297539	Gm33699
Fam81a	42.8159670322093	-1.80258183548225	0.49262489690656	-3.65913669163205	0.000253066336693592	0.0184727422902118	Fam81a
Gm10642	122.644850283917	-1.13158961367795	0.321233402667817	-3.52263993806433	0.000427271407714685	0.0271721956974312	Gm10642
Onecut1	289.62747816477	-3.09858700429573	0.869845294344982	-3.56222770237442	0.000367721229473969	0.0245963016798345	Onecut1
Gm38678	64.7256499377856	-3.20976551815865	0.734104146824956	-4.3723571540102	1.2291223615253e-05	0.00191071623404151	Gm38678
Gm34654	243.887631918792	-2.38239397711147	0.690545382860921	-3.45001796585945	0.000560549247556876	0.0324519355766634	Gm34654
Elovl5	22268.0325992618	-1.49492770810038	0.317834878219794	-4.70347281101914	2.55773170795705e-06	0.000530145156109764	Elovl5
Dzip1l	58.7452676731865	-2.02106135494948	0.418411314402597	-4.83032194728083	1.36312462999194e-06	0.000326935705899067	Dzip1l
Acp3	545.400862241577	-4.4012030113901	0.555482856182417	-7.9232022418074	2.31470633336688e-15	5.07658915604993e-12	Acp3
Gm28548	11.9928308951144	-6.2429878668127	1.53219449138796	-4.07454008084666	4.61053725257295e-05	0.00519505435794948	Gm28548
Slc38a3	57775.4606052553	-1.01033570791603	0.299530133406427	-3.37306866733546	0.000743354118649363	0.0395205139259747	Slc38a3
Gnat1	287.297318419952	-2.31270464828058	0.549895351838159	-4.20571776166102	2.60254858711523e-05	0.00346779271659346	Gnat1
Plxnb1	2283.41759528981	-1.17895628770047	0.338111366020846	-3.48688747608617	0.000488676918150159	0.0297260752855906	Plxnb1
Camp	151.376484995389	-4.87053842241318	1.40526999469732	-3.46590935606096	0.00052844140404575	0.0312385263905285	Camp
Ngp	483.027787345157	-5.58726796764338	1.18145870659078	-4.72912674516237	2.2548759054954e-06	0.000479203944017245	Ngp
Ltf	276.99798600974	-5.76733895843318	1.18142751356422	-4.88166975308863	1.05191315228445e-06	0.000280326506566725	Ltf
Acvr2b	367.740689916419	-1.18928421548974	0.340037389940415	-3.49751012880713	0.000469622879242925	0.0287755420423703	Acvr2b
Esr1	1129.41249284925	-1.35215349287976	0.27756112593881	-4.87155212498257	1.1072494186862e-06	0.000290462663911292	Esr1
Rsph4a	39.5135167790797	-2.73347490268019	0.756992996795728	-3.61096458520845	0.000305060320189627	0.0215195702338809	Rsph4a
Ccn6	65.5556580729598	-2.22435891698479	0.502478691742449	-4.42677262446963	9.56534671972283e-06	0.00157443731448457	Ccn6
Foxo3	1669.41276302294	-0.843875441703717	0.211745520973091	-3.9853284160422	6.73868575462155e-05	0.00707098719589632	Foxo3
Col13a1	218.658523023734	1.60290994150152	0.475884537396269	3.36827489767077	0.000756401361075101	0.0399346617958801	Col13a1
Ank3	957.17582393614	-1.44495853946413	0.36775319826447	-3.9291528837364	8.52456319637323e-05	0.00846857346176983	Ank3
Pcbp3	65.8794750073451	1.43652940400136	0.353985654562242	4.05815711876191	4.94614876230995e-05	0.00542750925296874	Pcbp3
Tle6	103.507819729181	0.918272527430625	0.234420777332777	3.91719768989194	8.95842821302674e-05	0.00864720127341334	Tle6
Aldh1l2	78.0717267865356	3.72948527781182	0.593160801661238	6.28747764074568	3.22665465623157e-10	2.25717937597799e-07	Aldh1l2
Gm29915	90.9709662603691	7.87061985041794	1.62268696930006	4.85036239233059	1.23236106805883e-06	0.000302620231990371	Gm29915
Gm33377	25.0225249015321	-3.04104742041005	0.698574136655473	-4.35322074042064	1.341519508366e-05	0.00204752463872334	Gm33377
Phlda1	2712.82875145647	-1.24205536814108	0.298535957216333	-4.1604883368908	3.17567834970448e-05	0.00406995906970904	Phlda1
Avpr1a	1004.70307914915	1.33468501470803	0.387785500333329	3.44181258340184	0.000577830439316093	0.032997262740401	Avpr1a
Tafa2	286.313172789958	-1.61266783573111	0.419886839121553	-3.84072013094045	0.000122673910352576	0.011193327613638	Tafa2
Hsd17b6	10271.7127729505	2.30748081588312	0.41266398909627	5.59166992239007	2.24896050623558e-08	1.07879422683398e-05	Hsd17b6
Cd63	1023.34886154902	1.39869118157769	0.376870516335743	3.71133087081727	0.000206172401961075	0.0156625722014682	Cd63
Gm33862	90.368844264789	-1.56805033604977	0.42743021213774	-3.66855288073194	0.000243927245328678	0.0178833821913676	Gm33862
Ltc4s	29.7751828517558	2.47350098263388	0.604860642081091	4.08937333750717	4.32540185727316e-05	0.00494007971304483	Ltc4s
Srebf1	16831.4414222266	-1.22825338691667	0.346895908444197	-3.54069724380808	0.000399071220325543	0.0259690182869982	Srebf1
Slc47a1	5268.48809681058	-0.805668040265351	0.223885172515681	-3.59857703488123	0.000319963077946575	0.0222870648642832	Slc47a1
Myh2	67.4128137034181	10.2203008982152	2.69553187286857	3.79157115561716	0.00014969724451648	0.0127577007014578	Myh2
Myh1	102.315310003311	7.72308491253757	2.20239340900539	3.50667818063684	0.00045373754266121	0.0282404940868896	Myh1
Mpo	224.028584244761	-4.70816277225868	1.19011474271259	-3.95605785163832	7.61967161361141e-05	0.00770642570607964	Mpo
Tcap	23.3147767302902	7.33468559431728	2.15888977906112	3.39743402625541	0.000680209873723929	0.0371988389900686	Tcap
Acly	16299.9548161841	-1.22379729954087	0.249229394310027	-4.91032489537947	9.09256177955913e-07	0.000250254130683636	Acly
Wnk4	163.326200442388	2.8021656424966	0.419684599092059	6.67683695937086	2.44154308116035e-11	2.27728148831118e-08	Wnk4
Slc4a1	62.4380955847727	-2.81714304770953	0.682488174200898	-4.12775364350895	3.66324265168519e-05	0.00450353578879517	Slc4a1
Trim65	467.354393356369	-1.01363130624924	0.246667973919888	-4.10929432849052	3.96869993295851e-05	0.00465947574646437	Trim65
Cyth1	1882.27440988139	-0.934627876811896	0.226508753065444	-4.12623293432665	3.68753777508533e-05	0.00450353578879517	Cyth1
Pycr1	31.8349289259643	2.51075944128597	0.493743239327638	5.08515204118042	3.67331689093821e-07	0.000110127352289217	Pycr1
Notum	2067.04243562859	1.39606186103538	0.350900078325758	3.97851681224007	6.93465085394638e-05	0.00723141945260285	Notum
Fasn	52171.6806930287	-1.21486875802912	0.315636795222634	-3.84894529540579	0.000118627493450457	0.0109430603710974	Fasn
Mgat2	1985.64113881604	0.801645632879902	0.174913145442568	4.58310683769115	4.58117821474314e-06	0.000854593344970251	Mgat2
Rad51b	1281.96321697279	1.80081950206224	0.433358065795863	4.1555001376403	3.24576749487672e-05	0.00409723236627708	Rad51b
Unc79	54.1521745322705	3.61616072866894	0.851705260569152	4.24578888505683	2.17825656506507e-05	0.00304756245590645	Unc79
Dio3os	69.8178132183587	2.36085404464896	0.563738710044344	4.1878515748249	2.81607578163333e-05	0.0036936793982689	Dio3os
Inf2	3421.54188508842	-0.821005623577645	0.217231535909878	-3.77940348365558	0.000157204512580003	0.0130015101561856	Inf2
Ighv1-26	147.183049404167	1.58170076646701	0.456841301960944	3.46225430948936	0.000535670741634914	0.0313358051613539	Ighv1-26
Ighv1-42	24.9688098713112	1.65797287998957	0.467636397913744	3.54543163745647	0.0003919706467775	0.0257062312060447	Ighv1-42
Ighv1-53	151.537487722554	1.88504042272623	0.543639829448512	3.46744355474927	0.000525434080784189	0.0312385263905285	Ighv1-53
Ighv1-72	83.2690992668159	2.16141698951269	0.513346728241477	4.21044270977795	2.54870751492952e-05	0.00342736603181762	Ighv1-72
Lgals8	4090.54134909234	-0.48152813137399	0.121693723176291	-3.95688552215983	7.59332972746871e-05	0.00770642570607964	Lgals8
Ero1b	3027.87935100371	1.03082193735906	0.219729946622705	4.69131291934943	2.71457420330061e-06	0.000549096220472456	Ero1b
Gmds	162.766035268234	0.960158003464198	0.243227634382295	3.94756955106121	7.89485866163561e-05	0.00793693305809583	Gmds
Nrn1	15954.0703079285	0.662459867449755	0.18130913068618	3.65375899681731	0.000258428852446933	0.0187825194966734	Nrn1
Elovl2	14868.8269459696	-0.988050435252042	0.246237209387093	-4.01259597487882	6.00546498109956e-05	0.00638137668149876	Elovl2
Jarid2	466.723470928809	-0.696013268875404	0.186629408882762	-3.72938687981715	0.000191946252113308	0.0149193779015293	Jarid2
Id4	136.19970191051	1.6574154941874	0.426051141345409	3.89017968348475	0.000100170022200748	0.00944805900409192	Id4
Slc25a48	233.507058590359	-1.11954508983676	0.278697633250779	-4.01705991105193	5.89287464508819e-05	0.00630162244690354	Slc25a48
Tert	229.645367899964	-1.55349468211945	0.367686794486511	-4.22504888784208	2.38888912098742e-05	0.00328746388952933	Tert
Lrtm1	484.132070228537	-3.05447576847013	0.920257205517567	-3.31915441700046	0.000902904855888285	0.0455221310075328	Lrtm1
Nt5dc2	260.274793488504	0.789544345916329	0.234736206423654	3.36353883342287	0.000769500094358854	0.0404988623328865	Nt5dc2
Lrrc18	19.970083530748	-2.2274967477548	0.642015271442795	-3.46953857148751	0.000521353201977324	0.0312385263905285	Lrrc18
Ldb3	15.5379473184122	3.31131337575953	0.944838038730159	3.50463596936662	0.000457232018190365	0.0282404940868896	Ldb3
Grid1	118.694829150714	-1.470194221316	0.444943382621098	-3.3042276360091	0.000952384666056716	0.0475880540429351	Grid1
Pck2	419.514820143549	1.39291091923169	0.329019654699209	4.23351887748192	2.30062860984447e-05	0.00319216972980817	Pck2
Pinx1	124.578262976291	0.831260959259471	0.23439790319823	3.54636687409475	0.000390582030330706	0.0257062312060447	Pinx1
Gm37762	19.0317113836417	-2.40459197155804	0.706838934662977	-3.40189518946711	0.000669202972058876	0.036958054927291	Gm37762
Olfm4	8.63479119369802	-5.29541042501066	1.53413502833273	-3.4517238230103	0.000557017552308065	0.0323590577359865	Olfm4
Pcdh20	21.2304898347432	8.19654054581442	1.44782545721284	5.66127671328097	1.50250917256218e-08	7.41930191121956e-06	Pcdh20
Lmo7	992.33581164486	-0.809781303194473	0.24551922338733	-3.29823991792678	0.000972929651065791	0.0484703736253518	Lmo7
Dct	254.050358455574	-4.92488065741608	0.67182292148748	-7.33062314472975	2.29085017508836e-13	3.20509029912987e-10	Dct
C9	9749.23332333111	-1.60005220904766	0.347466052964276	-4.60491663976211	4.12631115012452e-06	0.000787234521584552	C9
Rxfp3	4.00295071905916	6.21071259742671	1.77084478010149	3.50720326660746	0.000452843092271992	0.0282404940868896	Rxfp3
Ankrd33b	715.092202842906	-1.32891241921672	0.354863445349385	-3.74485576531648	0.000180497440606006	0.0144701652618923	Ankrd33b
Baalc	28.7917830895966	7.7604900710912	1.16566006207319	6.65759282967003	2.78348602665467e-11	2.4595761527108e-08	Baalc
Col22a1	20.4298526824285	5.04866566604015	1.4519459109409	3.47717199931262	0.000506732633749436	0.0306026409640981	Col22a1
Ptp4a3	785.157536369527	0.888579604838481	0.212882467046783	4.17403845965017	2.99247205630665e-05	0.0038946211901808	Ptp4a3
Apol11b	40.0122272617636	-2.76374497170169	0.823278539566718	-3.35699868134084	0.000787934884102215	0.0407971638368764	Apol11b
Baiap2l2	38.3191881750351	5.72578625772839	1.34012455260093	4.27257768437696	1.93226203198885e-05	0.00279661614267765	Baiap2l2
Tmem184b	1416.71493938643	-0.7855833769755	0.169622152575519	-4.63137252444515	3.63249620328633e-06	0.000709139287871792	Tmem184b
Fam83f	120.323270929821	-2.97761343493583	0.40951416812952	-7.27108770994727	3.5660429332067e-13	4.60540729273902e-10	Fam83f
Sgsm3	352.256509539324	0.674600222648492	0.202709599902254	3.32791452883229	0.000874987068618205	0.0445156299849426	Sgsm3
Pnpla3	1003.78292176577	-1.32579738584663	0.386492184819175	-3.43033426786346	0.00060283811003563	0.0338496623056461	Pnpla3
Adm2	33.58490200284	9.06954675661776	1.21497512483579	7.46480036605156	8.34259994379253e-14	1.27330827687575e-10	Adm2
Slc38a4	33257.3846139036	-1.05376190364857	0.202769440765971	-5.1968477087471	2.02696283208878e-07	7.3979736930301e-05	Slc38a4
Gm32840	107.29101698307	-1.38005881314839	0.393662737017997	-3.50568820306023	0.000455428392243624	0.0282404940868896	Gm32840
Csad	20282.9971658315	1.14558133749054	0.300126431143146	3.81699583447934	0.000135086449899018	0.0118741696720137	Csad
Ercc4	427.52367132622	-0.543585748808729	0.163914435145548	-3.31627747321981	0.000912252051602435	0.0458556877076446	Ercc4
Mpv17l	729.915633331055	-1.07945021764001	0.284342837005545	-3.79629826095797	0.000146872779002775	0.0127105519931835	Mpv17l
Gm15764	11.5304184410512	-4.7615768959816	1.1625094792984	-4.09594672626268	4.2044661703094e-05	0.00483484811872086	Gm15764
Fbxo40	93.4222451343642	-3.31184236777075	0.570209891035266	-5.8081110479473	6.31816071896169e-09	3.65777932105682e-06	Fbxo40
Robo1	543.028306597872	-2.75060733613245	0.521484890022215	-5.27456766008172	1.3306941837159e-07	5.19558712800146e-05	Robo1
Jam2	465.563314887639	0.82440211502581	0.225742836358654	3.65195249746938	0.000260254033082758	0.0188336420751139	Jam2
App	5077.05717478524	0.687888837379883	0.191675160062566	3.58882620552054	0.000332170178604156	0.0227624699125926	App
Hunk	129.586361418274	-2.17957587530338	0.555544906766068	-3.92331177688425	8.73400056906638e-05	0.00857515412596815	Hunk
Cbr3	163.849855673735	2.45746888834869	0.610500516499478	4.02533465891144	5.68943445818707e-05	0.00616257516893565	Cbr3
Dop1b	1986.22979273392	-0.758965041781059	0.21885500110745	-3.4678898720182	0.000524562212933781	0.0312385263905285	Dop1b
Phf10	928.789518043388	0.742156446202955	0.208069559604923	3.56686700165147	0.000361274719798357	0.0243592018903398	Phf10
Ntn3	243.840855307625	-1.27696266950493	0.263008412859018	-4.85521605801041	1.2025555383406e-06	0.000302620231990371	Ntn3
Abca3	4312.66865005886	-0.890067380693131	0.23849536011971	-3.7320113072488	0.00018995697259643	0.0148334307577743	Abca3
Hmga1	760.830807403109	0.924501159418341	0.272223940750479	3.39610526858745	0.00068352066462651	0.0372585338909561	Hmga1
Anks1	901.883255781403	-0.542430032729232	0.145887589315096	-3.71813692498313	0.000200697484508364	0.0154564681991327	Anks1
Pglyrp2	5083.09189772563	-0.925391853576701	0.24749083921462	-3.7390953803111	0.000184683649907183	0.0145570600858765	Pglyrp2
C4a	1120.98369028084	-1.65743425942772	0.368043389349757	-4.50336647088269	6.68853990751514e-06	0.00119241661898543	C4a
H2-Q1	1015.03896781646	-3.21506641452849	0.733787893065851	-4.38146560458441	1.17883655382873e-05	0.0018671214058708	H2-Q1
Trim26	1473.6988679946	-0.467831573252597	0.138151654013198	-3.38636244780612	0.000708257726492132	0.0384403964134078	Trim26
Cyp39a1	1947.27059064521	2.73467382739132	0.314290267483648	8.70110884847429	3.28656836547731e-18	1.37945490719996e-14	Cyp39a1
Man2a1	9020.65486039762	-0.7691888937867	0.22810955070838	-3.37201529439706	0.000746203044525224	0.0395205139259747	Man2a1
Qpct	624.343552304474	1.66575580322433	0.345310430735757	4.82393711558347	1.40751810320358e-06	0.000330771582544809	Qpct
Egr1	1660.16905642715	1.70922639066612	0.512687571989179	3.3338557126214	0.000856510759302403	0.0437080824861035	Egr1
Slc23a1	2203.04658761243	-1.41539396898028	0.247675318028768	-5.71471545992272	1.0988773804212e-08	5.59062192117925e-06	Slc23a1
Prob1	406.455023301743	-1.00795240857085	0.277359532761352	-3.63410047073494	0.000278952152170636	0.0199509753451082	Prob1
Eif4ebp3	514.640508841044	1.28379150632229	0.370455785473761	3.46543786508961	0.000529368833928864	0.0312385263905285	Eif4ebp3
Arhgap26	683.295735468202	-1.43644940279842	0.261706052552631	-5.48878938330834	4.0469782554947e-08	1.74217225465386e-05	Arhgap26
Gm15337	172.594159968306	-1.96682483448586	0.386508562930501	-5.08869666320826	3.60532767032218e-07	0.000110127352289217	Gm15337
Pstpip2	1558.79922744934	-1.63036824058836	0.189532110795158	-8.60206871410001	7.82918934224421e-18	2.62888519733876e-14	Pstpip2
Setbp1	87.3816718619175	-1.62168221992806	0.475844084610504	-3.40801172563796	0.000654380826748596	0.0362587448854198	Setbp1
5730409K12Rik	33.6710396745774	-2.55814443347496	0.742441692174398	-3.44558294669968	0.000569829054952763	0.0328758075725153	5730409K12Rik
Slc3a2	2794.96540526639	1.21910552109485	0.281444602544052	4.33160028678833	1.48029495405455e-05	0.00219935150297539	Slc3a2
Gm41806	8.18302202459063	4.95532171164788	1.4245018159731	3.47863488560232	0.000503974732059949	0.0305459630922545	Gm41806
Fads2	21523.4168166133	-1.20667986096731	0.29388926222038	-4.10589979317602	4.02744057194957e-05	0.00469560415017093	Fads2
Fads1	21712.5238993239	-0.866090751172703	0.188854893815092	-4.58601169223973	4.51793310955768e-06	0.000852264932318696	Fads1
Gm4952	4518.78477144163	1.11749750060509	0.297455591281163	3.75685491670186	0.00017206218210521	0.0139553235524849	Gm4952
Psat1	459.444717051131	5.05951434128688	0.544342201049234	9.29473101944793	1.47578874069815e-20	8.25900572252709e-17	Psat1
Zfand5	2319.63933632346	0.53054299512218	0.156102363701933	3.398686493532	0.000677102825106739	0.0371499324533236	Zfand5
Papss2	7663.90950348883	-0.846287220724603	0.217188572557673	-3.89655501096807	9.75706532269787e-05	0.00930746418765764	Papss2
4931408D14Rik	1731.38399913815	-1.08401218882035	0.324618367414509	-3.33934335710637	0.000839766968009069	0.0431157419752424	4931408D14Rik
Plce1	486.553796193313	-1.54842682819677	0.375976097157809	-4.11841827153934	3.81481816320522e-05	0.00460769655698219	Plce1
Aldh18a1	257.108249586044	1.66086179360013	0.473927417070909	3.50446446813529	0.00045752661812103	0.0282404940868896	Aldh18a1
Dntt	154.771916204739	-2.8370303634846	0.546451345020351	-5.19173461523632	2.08343832929976e-07	7.4423076831093e-05	Dntt
Frat1	406.09707025833	0.767034929695423	0.215707508145981	3.55590278840145	0.00037668335207423	0.0250455999091239	Frat1
Scd3	118.409465147442	-2.86676006703014	0.550708970209376	-5.2055808459779	1.93390726828188e-07	7.21519313937433e-05	Scd3
Scd4	28.8370552444849	-3.02645951445303	0.632981476797904	-4.78127658610666	1.74185512280994e-06	0.000387152021797061	Scd4
Scd1	440338.921211294	-2.30917652567264	0.301023362860299	-7.67108739910098	1.70544285679152e-14	2.86326801226729e-11	Scd1
Adra2a	13.6479178680755	5.58144347999175	1.46930614812129	3.79869334047801	0.000145460935373541	0.0126535940102922	Adra2a
Gpam	14619.8451441874	-1.06752068235131	0.310922580168226	-3.43339709124285	0.000596068426902044	0.0335818550981826	Gpam
Nrap	22.3554164201853	2.96707230002143	0.858899276585672	3.45450552923534	0.000551302911442595	0.0321382797923949	Nrap
Casp7	1069.59220247949	-0.601213807654063	0.146617970185362	-4.10054652164381	4.12175562040392e-05	0.00477242449041113	Casp7
P2ry4	406.330117942626	-1.79232552350684	0.30602549397804	-5.85678500247908	4.71913408500443e-09	2.82962650546927e-06	P2ry4
Rpl36a	5991.8636869212	0.927045305653355	0.269870557540409	3.43514799873841	0.000592230295742511	0.0334779610613502	Rpl36a
Nup62cl	46.3754236288269	4.71523061125998	0.90988750044783	5.18221275590579	2.19268892508358e-07	7.66938632567254e-05	Nup62cl
Adgrg2	337.434224980416	2.18095906501141	0.448995463597369	4.8574189314464	1.1892580312317e-06	0.000302620231990371	Adgrg2
TrnT	37.9145019866507	1.55392821452018	0.458958225863941	3.38577266284982	0.000709781576517744	0.0384403964134078	TrnT
