# Supplementary material for: Uncoupling Insulin Sensitivity From Longevity: A Sex‐Dependent Effect of Hepatic Glucagon Signaling
Source: Aging Cell. 2026 Jan 2;25(1):e70349. doi: 10.1111/acel.70349 (PMC12759044; doi:10.1111/acel.70349)
Supplement: Supplementary file 3 — Table S2: Differently expressed genes detected in female livers during RNA‐seq data analysis. [file ACEL-25-e70349-s005.csv]

	baseMean	log2FoldChange	lfcSE	stat	pvalue	padj	Gene	Entrez
Mrpl15	2505.77079379243	-0.649186007502066	0.226154534544435	-2.87054163565539	0.00409769228882228	0.0409570191005418	Mrpl15	27395
Mybl1	46.870162984138	2.62627384274758	0.567854679428489	4.62490481788539	3.74770459481384e-06	0.000313171132181855	Mybl1	17864
Gm51616	52.0925816146855	-5.08117479299234	1.2480776579797	-4.07120082673171	4.67714040773707e-05	0.00194924266815614	Gm51616	115487079
Rdh10	1087.5929134022	-0.547500491393276	0.149068318179617	-3.67281591473767	0.000239892300966916	0.00599257520260604	Rdh10	98711
Mcm3	348.163821418602	1.05880286218779	0.356408832812408	2.97075370953302	0.00297069915312505	0.0330206951105635	Mcm3	17215
Gsta3	68532.6345294441	-0.832031703102371	0.290081627566006	-2.86826749451083	0.00412726425039536	0.0410929236123538	Gsta3	14859
Rab23	306.750985271354	-0.978605827916121	0.225737002706364	-4.33515912847075	1.45654718074208e-05	0.000844284496104792	Rab23	19335
Vwa3b	21.9546281488879	1.80491466802076	0.476687096210191	3.78637198776805	0.000152862788032195	0.00444598448160069	Vwa3b	70853
Mgat4a	163.570734123082	1.59378919527045	0.545038919565491	2.9241750232094	0.00345370495287048	0.0363987778067566	Mgat4a	269181
Lipt1	249.198805985987	-0.897463052397146	0.266622236789021	-3.36604727049572	0.000762536398342104	0.0132975362176989	Lipt1	623661
Il1r1	1546.03343346815	1.71114851345848	0.383960142340145	4.4565784954382	8.32781165116451e-06	0.00054836974160588	Il1r1	16177
Il1rl2	35.3990172379779	1.7492520996906	0.557106821771264	3.1398863401619	0.00169013394799243	0.0227126408586542	Il1rl2	107527
Nck2	181.396137704108	0.975520698358336	0.270762821411512	3.60286058947404	0.000314734348728737	0.00723625258208445	Nck2	17974
Col5a2	399.067248836067	1.73443129677534	0.601611203370715	2.88297705737135	0.00393936131281166	0.0400622762689477	Col5a2	12832
Ormdl1	881.357361552913	-0.701904297646653	0.229850296394797	-3.05374545369758	0.00226003754129855	0.0275590651887828	Ormdl1	227102
Stk17b	557.649506035587	1.28834524716273	0.406455547050885	3.16970762611203	0.00152592395425462	0.0213059882399827	Stk17b	98267
Sgo2a	24.2568460518036	2.42894218858905	0.621127157526576	3.9105393463417	9.20902567392903e-05	0.00311291541363901	Sgo2a	68549
Trak2	1035.88166013221	0.696345815213532	0.250692232353123	2.77769202769978	0.0054746480389895	0.049819599788748	Trak2	70827
Idh1	19667.1861042878	-0.729507222372706	0.180951878459849	-4.03149847673217	5.54223558394918e-05	0.00219317986016758	Idh1	15926
Mreg	1642.91919691002	-1.22535639488015	0.350434410263025	-3.49667829126836	0.000471089575122642	0.00951543139345881	Mreg	381269
Pecr	6757.47297653475	-1.18193374097611	0.369117043687978	-3.20205680335699	0.00136450088516409	0.0198431215296566	Pecr	111175
Smarcal1	602.854345366359	-0.557847883175666	0.190718697190338	-2.92497742168893	0.00344481216006744	0.0363749183957859	Smarcal1	54380
Igfbp2	18106.8352639844	1.08231780302618	0.357008210568333	3.03163280559629	0.00243234894885231	0.0289898468320768	Igfbp2	16008
Igfbp5	435.494542543515	-1.36101780324953	0.429093078539576	-3.1718474879198	0.00151472532092363	0.0212759455913351	Igfbp5	16011
Rufy4	111.098775799074	1.91592243141696	0.515704454177645	3.71515587250868	0.000203078470922956	0.00533186250132966	Rufy4	435626
Cxcr2	58.2254154350289	1.82477494525141	0.529108159603036	3.44877490950139	0.000563135913815328	0.0106801191396635	Cxcr2	12765
Pnkd	3278.5219424891	-0.88360410034681	0.288730620055144	-3.06030617804947	0.00221110823683213	0.0272449579301875	Pnkd	56695
Slc11a1	890.415901220737	1.60443352058923	0.43698398659601	3.67160712933063	0.000241030004760291	0.00600293558137814	Slc11a1	18173
Wnt10a	163.747928008512	7.4783588609682	1.11318020462963	6.71801279780781	1.84219517533495e-11	1.59611668296652e-08	Wnt10a	22409
Ihh	97.1545941608172	2.93007216640877	0.610989456092878	4.7956182176135	1.6217389389028e-06	0.000176801764319324	Ihh	16147
Tuba4a	6134.45919320844	-1.08420145253045	0.231671512883514	-4.6799083712791	2.87003155574825e-06	0.000259595931157844	Tuba4a	22145
Mogat1	113.192813431496	-2.82142916434177	0.990253669770608	-2.84919839276673	0.00438295402356574	0.0426936030390173	Mogat1	68393
Dock10	561.839280284976	1.72045881683997	0.535421926217871	3.21327673110625	0.00131229782769164	0.0192727776550256	Dock10	210293
Slc19a3	8.60016702281956	4.95474404107205	1.27722008375005	3.87931892405294	0.000104749343714495	0.00340115127461148	Slc19a3	80721
Sp110	304.047680426365	1.30154432308138	0.372526900463127	3.49382640948425	0.000476150515354669	0.00958238359873908	Sp110	109032
A630001G21Rik	87.6893991300897	1.30691125812556	0.418346123984622	3.12399513990383	0.00178413403676451	0.0235528584709041	A630001G21Rik	319997
Gpr55	68.3684857318227	2.07195534000128	0.733779171378892	2.82367696006925	0.00474762093666273	0.0449413763090366	Gpr55	227326
Inpp5d	654.210376711932	1.54228019027143	0.443017765597947	3.48130551421519	0.000498975997401285	0.00993811226435952	Inpp5d	16331
Ugt1a5	2668.2400552994	-1.88703641321236	0.341029117770327	-5.53335863386077	3.14156197865911e-08	7.83581716555853e-06	Ugt1a5	394433
Spp2	3934.64241896133	-0.849766398312651	0.265855754880108	-3.19634381695392	0.0013918115443547	0.0200630487243144	Spp2	75396
Sh3bp4	118.444449581194	0.808468895229806	0.285303410090808	2.83371620049155	0.00460101729748066	0.0441829975637623	Sh3bp4	98402
Scly	4921.45340916772	-0.776727201423381	0.208862021570606	-3.71885321985552	0.00020012929596063	0.00527969306106393	Scly	50880
Agxt	9268.30783566089	-1.30398414620027	0.346851484449011	-3.75948844005009	0.000170261144110345	0.00474540560118821	Agxt	11611
Macir	587.348812865951	0.622348279570783	0.161811053023588	3.84614195347992	0.000119992261825613	0.00372700493240234	Macir	52392
Tnfrsf11a	131.249229159023	1.87219312640292	0.464332521220783	4.03200947777837	5.53019563053866e-05	0.00219317986016758	Tnfrsf11a	21934
Serpinb8	256.254233857689	-1.04423865631885	0.226305943398072	-4.61427853214633	3.94463137788792e-06	0.000323067272352194	Serpinb8	20725
Inhbb	222.234990613691	2.12631829739931	0.394946588002732	5.38381229763808	7.29245504321942e-08	1.66733881835386e-05	Inhbb	16324
Marco	4136.9924640022	3.89581575690631	1.16873143799026	3.33337123505939	0.00085800376370651	0.0145463006777926	Marco	17167
Acmsd	716.542878916993	1.68848317812942	0.496951183770483	3.39768418563472	0.000679588235526959	0.012133819450374	Acmsd	266645
R3hdm1	765.690979810024	0.492973937575235	0.168430360289268	2.92687100311716	0.00342390861470549	0.0362006317374963	R3hdm1	226412
Mcm6	348.477782514038	1.43458105068609	0.405495382539161	3.53784805563733	0.000403402125129722	0.00856843981865605	Mcm6	17219
AA986860	80.5826129074201	2.87804607015737	0.64374160357628	4.47080948965936	7.79240896973195e-06	0.000525732116638227	AA986860	212439
Pigr	61624.1577297074	-0.648253439471548	0.176558821403927	-3.6716004010272	0.000241036351554547	0.00600293558137814	Pigr	18703
Dyrk3	90.0214093376731	1.95941671609509	0.443647201565455	4.41661011087433	1.00260838070907e-05	0.000639726324156304	Dyrk3	226419
Ctse	74.8391386837401	1.5617727656592	0.524034015669632	2.98028891056529	0.00287976638080886	0.0321837842232692	Ctse	13034
Rab7b	136.817647580996	1.44094567390082	0.385004625899422	3.74267106670362	0.000182074500270882	0.00496243447592593	Rab7b	226421
Pm20d1	4827.61103118303	-1.11037665414839	0.172026556795565	-6.45468161911738	1.08446650391797e-10	7.4385364947907e-08	Pm20d1	212933
Ren1	90.525847751182	8.30224642384535	1.27804699134797	6.49604160101254	8.24608636839784e-11	5.90204668680718e-08	Ren1	19701
Ube2t	17.6192064460152	1.63157848417692	0.472285416272138	3.45464506834735	0.000551017690641058	0.0105597825649978	Ube2t	67196
Arl8a	850.200616529571	0.704868606830433	0.196609412876452	3.58512136584919	0.000336921487929256	0.00759781032094715	Arl8a	68724
Kif21b	323.062227742558	1.33210553975559	0.407144114264378	3.27182806550554	0.0010685453670921	0.0166733590834788	Kif21b	16565
Kif14	17.4159344257563	2.32196244598318	0.646645082552681	3.59078342762162	0.000329685501568352	0.00748590720940443	Kif14	381293
Gm41958	21.7477200681123	4.0283682225973	0.804695201518946	5.0060795876418	5.55497962524133e-07	7.95183257310632e-05	Gm41958	105246714
Nr5a2	2348.83377954602	-0.570864233042295	0.16210907947734	-3.5214821704178	0.000429141525165408	0.00896513678587936	Nr5a2	26424
Ptprc	1356.3251393603	1.31224371267774	0.464462120703711	2.82529759518288	0.00472367212711044	0.0447674672173241	Ptprc	19264
F13b	7530.71011156963	-0.537534034112751	0.174968089208336	-3.07218325664347	0.00212499222604061	0.0265650548416909	F13b	14060
Cfhr1	5377.60483686819	-0.809384889362786	0.269934742152987	-2.99844652417533	0.00271359773230683	0.0310881479887311	Cfhr1	50702
Kcnt2	86.1825856392025	2.40973215644738	0.641689747013391	3.75529166183964	0.000173139734406877	0.0047742484217856	Kcnt2	240776
Rgs2	504.40411292476	0.992528885504015	0.322541853209529	3.07720959505758	0.00208948324898559	0.026277366879145	Rgs2	19735
Rgs1	93.3849236238329	1.62124227649573	0.542970186723087	2.98587715520846	0.0028276620935676	0.0317957468472062	Rgs1	50778
Pla2g4a	179.486444073635	2.07367967278587	0.486318334198311	4.26403762096345	2.00765618761301e-05	0.00105085499604006	Pla2g4a	18783
C730036E19Rik	1369.85984682881	-1.41172342875144	0.493498151015506	-2.86064583189711	0.0042277906036441	0.0416255316490365	C730036E19Rik	402734
Ncf2	578.631373155508	1.38424559427995	0.423981827554121	3.26487010602653	0.00109514285673376	0.0169597758302457	Ncf2	17970
Rgs8	33.38672106317	3.83794687901728	1.10813033368838	3.46344357007428	0.000533308443476895	0.0103674955781339	Rgs8	67792
C230024C17Rik	16.9009061999534	5.15276186746838	1.62981764823001	3.16155729020623	0.00156927945588823	0.0216905780040571	C230024C17Rik	329271
Rnasel	230.98197245755	1.6913533441108	0.447806968425449	3.77696968418744	0.00015874804547172	0.00457672561218117	Rnasel	24014
Mr1	309.377919050964	-0.812801277583819	0.271213934220153	-2.99690087797643	0.00272739379151625	0.0311528789987356	Mr1	15064
Soat1	419.080264971121	1.713205581442	0.459924143216788	3.72497423044493	0.000195335175256674	0.00520324863280804	Soat1	20652
Sec16b	3221.03364413473	-0.785668719134793	0.202984065604055	-3.87059307732723	0.000108570892933642	0.00348400397558209	Sec16b	89867
Serpinc1	94433.6266224122	-0.624196908710093	0.179492133373116	-3.47757250961274	0.00050597617758468	0.010035397392047	Serpinc1	11905
Sell	185.550758797457	1.77178815669613	0.477039431974315	3.714133545236	0.000203901102773397	0.00534493623225424	Sell	20343
Selp	88.5340997180728	1.11988026509432	0.372431624705834	3.00694192116165	0.00263890175641802	0.030592676559263	Selp	20344
Mpzl1	274.947532059363	1.36405376900284	0.443050243400637	3.07877896315559	0.00207850832033509	0.0261793450415885	Mpzl1	68481
Aldh9a1	11878.9311867676	-1.00136229334745	0.217104836032762	-4.61234448594383	3.98152413003926e-06	0.000323282573543407	Aldh9a1	56752
Rxrg	308.741423377556	-1.04631632297129	0.275725442881084	-3.79477610784925	0.000147776748024574	0.00433636510869971	Rxrg	20183
Nuf2	30.6056243249854	1.5367243652161	0.543134496531955	2.82936247840719	0.00466408400931511	0.0444459073641589	Nuf2	66977
Gm39701	33.4989219265514	3.58379038227363	0.754870061516338	4.74755930189459	2.05886034378489e-06	0.00021185071654194	Gm39701	105244006
Fcgr3	896.386298334314	1.64233567829204	0.420764826298401	3.90321523008512	9.49232199491051e-05	0.00316321062105702	Fcgr3	14131
Arhgap30	672.939242305884	1.40848025286498	0.426914875274809	3.29920631591561	0.00096958621955868	0.0155872347132568	Arhgap30	226652
Tstd1	756.412956323802	-1.60580881778625	0.349098378888174	-4.59987474848928	4.22745045103184e-06	0.000335812227203499	Tstd1	226654
Ly9	407.49518367652	1.98923149317308	0.589128345598017	3.3765672761066	0.00073396420169225	0.0129224798804896	Ly9	17085
Cd48	317.758759095842	1.21742756463963	0.391236592179793	3.11174258485557	0.00185986596515277	0.0243572899907278	Cd48	12506
Cd84	555.493695665522	1.34086168038508	0.393261840255384	3.40959010799098	0.000650605814305595	0.0118595428678195	Cd84	12523
Slamf6	90.5532105800037	2.5852146673445	0.676512455384825	3.82138517445911	0.000132704199355055	0.00401576567974802	Slamf6	30925
Igsf8	789.637973715163	0.907576305398532	0.304926472429397	2.97637754494626	0.00291675540080619	0.0325088878863043	Igsf8	140559
Kcnj10	181.384959193753	1.44392745054899	0.518306996346598	2.78585367499732	0.0053386964915501	0.0489886408271448	Kcnj10	16513
Gm35601	31.5652172512626	-1.30739284121977	0.453893136907141	-2.88039790627466	0.00397173561260736	0.0401860551043285	Gm35601	102639246
Ifi213	183.926809533112	1.67668836147564	0.519232074737116	3.2291694659359	0.001241503027751	0.0185374722811723	Ifi213	623121
Ifi209	236.29148563065	1.3681268581987	0.461009252857748	2.96767765444583	0.00300058825968851	0.0331514657254982	Ifi209	236312
Ifi207	482.912732649518	1.32502739814486	0.40019284525019	3.31097223219093	0.000929724338212253	0.0152289771698011	Ifi207	226691
Ifi211	167.849572648721	1.42915760712168	0.500078634013396	2.85786576333394	0.00426500776454109	0.0418667607751195	Ifi211	381308
Fmn2	15.4540192960673	4.89268201372484	1.10229900624727	4.43861600708664	9.05391809872586e-06	0.000589113042455435	Fmn2	54418
Opn3	15.94408687324	1.44950198626449	0.517264975612069	2.80224266982183	0.00507486844037666	0.0472792780223433	Opn3	13603
Chml	110.359151371439	1.16536549844949	0.371632229138931	3.13580310606977	0.00171384223530269	0.022918985278272	Chml	12663
Efcab2	170.123358532443	-0.790852059632603	0.260407740710486	-3.03697600338175	0.00238964478670948	0.0286452410464842	Efcab2	68226
Kif26b	69.8873834526193	2.92131060652027	0.601459351794427	4.85703746696209	1.19155054498706e-06	0.000143034725932343	Kif26b	269152
Coq8a	14943.1877251958	-1.49601753956995	0.31048131187617	-4.81838191976788	1.44727136645852e-06	0.000166608260382099	Coq8a	67426
Gm37336	37.8732987695484	-1.52859457235976	0.538251722409922	-2.83992509214047	0.00451241285843826	0.0436638117187844	Gm37336	105244023
Psen2	8130.71101806588	-1.30053406176522	0.26790789126599	-4.85440744436303	1.20747248237516e-06	0.000143034725932343	Psen2	19165
Mtarc1	13590.153568501	-0.837857504290473	0.242798250956007	-3.45083830295913	0.000558848280152289	0.0106478708192905	Mtarc1	66112
Slc30a10	1648.65851346587	-1.1256958131684	0.355869205282267	-3.16322906410384	0.00156029509894322	0.0216390715406936	Slc30a10	226781
Cenpf	34.8434082176534	2.15403561768122	0.622416311343228	3.46076344469929	0.000538645906451247	0.0104028988615189	Cenpf	108000
Gm30446	56.688476491106	1.3358437692628	0.421293161689259	3.17081759387328	0.00152010562672866	0.0212917926524965	Gm30446	102632350
Flvcr1	167.921682360369	1.16932219935282	0.329948531692318	3.54395333525299	0.000394175005940136	0.0084200913935183	Flvcr1	226844
Atf3	154.20054223803	1.17227071654911	0.420571313058066	2.78732923561827	0.00531444552267383	0.0488205369387593	Atf3	11910
Pacc1	144.407668226835	1.30412298068704	0.310509666514732	4.19994325885235	2.669818782353e-05	0.00124859536349702	Pacc1	66950
Nek2	130.819451760345	2.14730279716338	0.308273804894455	6.96557009733139	3.27076514008366e-12	3.84595255257552e-09	Nek2	18005
Rd3	135.098856970867	-1.0734123556786	0.378605994569735	-2.83516999486094	0.00458013070063859	0.0440666929245543	Rd3	74023
Hsd11b1	20146.9453248106	-1.12777382665663	0.352678722714573	-3.19773707349324	0.00138510506109663	0.0199838733705282	Hsd11b1	15483
Cr2	26.5688218596315	3.00144289115454	0.739944416568399	4.05630858743982	4.98543831094075e-05	0.00202191819229202	Cr2	12902
Meig1	10.9153105628086	3.98650684426075	1.39096336822252	2.86600419201192	0.00415688741149557	0.0412979363717803	Meig1	104362
Frmd4a	373.972089600679	0.999125480706251	0.289491237527855	3.45131510452061	0.000557861843397397	0.0106413924287462	Frmd4a	209630
Proser2	706.244654984928	-0.838947022518198	0.241675633595598	-3.4713761169735	0.000517798187636788	0.0101927344371217	Proser2	227545
Echdc3	3747.87341148875	-1.0002419276983	0.261344674129263	-3.82729026727199	0.000129561697069838	0.00394971232808089	Echdc3	67856
Itih5	416.418862651095	1.36929861316366	0.41936463942998	3.26517422886412	0.00109396763657591	0.0169575284682793	Itih5	209378
Pfkfb3	496.474576046361	1.26645574382907	0.336188804145582	3.76709672723262	0.000165157023330488	0.00468761192770085	Pfkfb3	170768
Pter	3561.60573349347	-0.747500390988016	0.205383613463356	-3.63953276691854	0.000273133181911958	0.00656396852647396	Pter	19212
Apbb1ip	467.164835153297	1.43309018623946	0.477493738883569	3.00127534570439	0.00268851338638607	0.0309470810352542	Apbb1ip	54519
Mastl	18.6848882655382	1.8043575226727	0.646138761932929	2.79252326121861	0.0052298707219913	0.0484404846179517	Mastl	67121
Il1rn	381.959181396038	1.87189863799549	0.454330453656457	4.12012583116634	3.78665541361293e-05	0.00165347271668159	Il1rn	16181
Psd4	403.331891858039	0.815454713434631	0.252663041425697	3.2274396319829	0.00124903393405472	0.0185759210490245	Psd4	215632
Noxa1	20.963715661566	2.75807734104941	0.941885142311565	2.92825230715558	0.0034087330899859	0.0361562913191674	Noxa1	241275
Dpp7	859.837818127266	0.593980311996451	0.182815865676161	3.2490632571717	0.00115785726903942	0.0176161241801543	Dpp7	83768
Uap1l1	619.453062212218	1.66801665531582	0.297478212039035	5.60718932617808	2.05638678994273e-08	5.41368207629027e-06	Uap1l1	227620
Paxx	664.359918552286	-1.27816434741188	0.394914263475865	-3.2365616176079	0.00120979104886342	0.0182045750751139	Paxx	227622
C8g	13125.1902365677	-1.46356334286823	0.345520200569554	-4.23582569255197	2.27713376563972e-05	0.00111504141500986	C8g	69379
Ajm1	15.8110235114338	2.83937801561562	0.957392205134406	2.96574173091059	0.00301953944418681	0.0333384697050324	Ajm1	381353
Card9	95.1148004357275	2.58391595061603	0.476633495120349	5.42117995707287	5.92069199631099e-08	1.37276664286298e-05	Card9	332579
Agpat2	7810.38458926104	-0.845693385945841	0.293922034306396	-2.87727113736651	0.00401130765887642	0.0404869078359433	Agpat2	67512
Adamts13	238.678022994397	-0.857837443562725	0.290126902231999	-2.95676628731505	0.00310883660640069	0.0338967549699937	Adamts13	279028
Sardh	38866.7084244341	-1.0872584062549	0.252917776900018	-4.29886115393424	1.71677974983187e-05	0.000952231984029629	Sardh	192166
Gm52506	12.8109000513107	-5.04888254457153	1.31195246002149	-3.8483730915744	0.000118904868510423	0.00370021161704836	Gm52506	115489444
Fcnb	18.835325335077	5.58883917434936	1.90936777736847	2.92706268566657	0.00342179904958959	0.0362006317374963	Fcnb	14134
Endog	1307.64223906264	-0.720877685821278	0.255667889901275	-2.81958632388151	0.00480855953202004	0.0453111087670944	Endog	13804
Spout1	563.728365882385	-0.664323147021667	0.220485940678824	-3.01299549974195	0.00258682753623597	0.0302014351276915	Spout1	227695
Miga2	2427.20224696739	-0.821833127784293	0.237328255612794	-3.46285412018167	0.000534478086461986	0.0103674955781339	Miga2	108958
Ptges	150.085612058278	2.26889266818694	0.472513323700165	4.80175384350997	1.57281963700961e-06	0.00017613440043845	Ptges	64292
Pomt1	750.505302760479	-0.655890528852671	0.188453155485157	-3.48039027080304	0.000500683869252626	0.00995441770004436	Pomt1	99011
Uck1	1779.69368468452	-1.28040135271766	0.33358503354071	-3.83830575109241	0.000123886162507144	0.00381912735429325	Uck1	22245
St6galnac6	2047.50366955394	-0.724006511790109	0.205676761919444	-3.52011819436206	0.000431354531342626	0.00898855480374975	St6galnac6	50935
Garnl3	17.9388285077646	1.65663564973081	0.511884212078052	3.23634839802054	0.0012106951723911	0.0182045750751139	Garnl3	99326
Mvb12b	224.563533840081	1.05478263838054	0.29581162035987	3.56572414936689	0.000362852879842997	0.00799636426770471	Mvb12b	72543
Cutal	1843.09001746869	-1.06849842723325	0.268373891650663	-3.98137993476687	6.85163285201191e-05	0.00256789569090482	Cutal	77996
AI182371	13189.4328381117	-0.835316190939659	0.197357864094651	-4.23249509094327	2.31112959244239e-05	0.00112561583878067	AI182371	98870
Lhx6	499.059600776874	1.80934523291233	0.26579174569382	6.80737931943383	9.93926225493969e-12	9.11343172392723e-09	Lhx6	16874
Ptgs1	1097.11336827578	1.19724360827698	0.344657031405999	3.47372459918465	0.000513287576168479	0.0101559375948143	Ptgs1	19224
Arhgap15	143.643402410941	1.61461282442162	0.49397604901361	3.26860548734242	0.00108078881525064	0.0168052257667865	Arhgap15	76117
Kif5c	22.3020047241533	2.45066414526476	0.523026375694191	4.68554600523176	2.79214569544956e-06	0.000253946422312103	Kif5c	16574
Nr4a2	31.0465760251138	1.90490223678933	0.673671855503972	2.82764111521963	0.00468923431651467	0.0445365430815186	Nr4a2	18227
Dpp4	4751.26551587741	-0.733631350423235	0.206209323360578	-3.55770213716479	0.000374113191390698	0.00814636422840432	Dpp4	13482
Gm34833	103.050871600794	5.79817240414163	1.30196156124168	4.45341289385834	8.45160044838714e-06	0.000552104153100592	Gm34833	102638220
Abcb11	25848.1392356901	-0.653155788179673	0.194171387164509	-3.3638106917694	0.00076874254314082	0.0133915764499304	Abcb11	27413
Mettl8	379.021776046563	-0.750597306521419	0.176102567820916	-4.26227349100739	2.02357571221418e-05	0.00105085499604006	Mettl8	228019
Pdk1	4933.30795917305	-0.880080838968698	0.315970104677148	-2.78532945345556	0.00534733614893936	0.0490121281327818	Pdk1	228026
Rapgef4	4404.76739085146	1.01774480888376	0.276633251581669	3.67904003970866	0.00023411351429702	0.00591100716619256	Rapgef4	56508
Scrn3	1916.30378677743	-0.625161923271676	0.191774618053127	-3.25987833853221	0.0011146001351046	0.0171727518333403	Scrn3	74616
Gpr155	1171.56480942276	-0.81759456256818	0.238553976806591	-3.42729378697824	0.000609629128609716	0.0113142217758435	Gpr155	68526
Chrna1os	59.4818819242062	-1.35031342627531	0.472144477428447	-2.85995810780175	0.00423696973744367	0.0416660667967728	Chrna1os	102633437
Gm13657	105.962109148763	1.28479574033023	0.411438336713743	3.12269330707538	0.00179204380210345	0.0236383213703742	Gm13657	102638051
Itga4	411.545266598139	1.39288295949623	0.485038922163498	2.87169316904162	0.00408279169313665	0.0409166136000515	Itga4	16401
Gm19426	93.7908878388942	-0.823060507494842	0.271135976456484	-3.03560050662232	0.00240057200028418	0.0286987772466798	Gm19426	100502874
Kbtbd4	529.028792680584	-0.426517614274891	0.140003137828554	-3.04648610659854	0.00231533179077777	0.0280876875016829	Kbtbd4	67136
F2	76453.6530091193	-0.495361261680684	0.140201141213835	-3.53321847020603	0.000410533070342919	0.00866669219676223	F2	14061
Pex16	3570.78077797894	-0.841700513919366	0.298144736096483	-2.82312719969331	0.00475576990704642	0.0449422986278979	Pex16	18633
Cd44	1048.05918395212	1.09524817715159	0.380456335906756	2.8787749704345	0.0039922308483175	0.0403438331645197	Cd44	12505
Cat	92802.3480694452	-0.896562632440492	0.231955369354928	-3.8652376745313	0.000110981073941387	0.00353379195207566	Cat	12359
Lmo2	374.904484651744	0.993743883861126	0.31642158677052	3.14056918177907	0.00168619876822943	0.0226968144910817	Lmo2	16909
Cd59b	201.877511932497	-1.12979721380226	0.369597413194548	-3.05683203796548	0.0022368958076427	0.0274467217528825	Cd59b	333883
Prrg4	81.020540165014	3.38364090475956	0.592789680520135	5.70799562804574	1.14314355995951e-08	3.48489431186174e-06	Prrg4	228413
Them7	639.342609847598	-0.98557716250704	0.275434518842155	-3.5782630537745	0.000345885240236524	0.0077386441829905	Them7	74088
Elp4	607.38770837462	-0.683425981636278	0.202354618896587	-3.37736783752657	0.000731831121058419	0.012898719394929	Elp4	77766
BB218582	10.4163863675507	-2.08592412189036	0.712571818956319	-2.92731773331359	0.00341899395352686	0.0362006317374963	BB218582	102640562
Lgr4	1909.65146746757	-0.594934486678014	0.205439475085755	-2.8959112479706	0.00378059305600309	0.0388490155355323	Lgr4	107515
Arhgap11a	122.419594538597	1.78539665951651	0.386522817034132	4.61912358296521	3.85364293646014e-06	0.000317193350100034	Arhgap11a	228482
Thbs1	179.596421143274	1.65803876739622	0.472576854366748	3.50850608123411	0.000450630931991381	0.00920382928342694	Thbs1	21825
Bmf	492.243134075905	-1.00900732422645	0.344417379192152	-2.92960630091643	0.00339391706094856	0.0360705069006467	Bmf	171543
Plcb2	218.218606856631	1.36655494131426	0.46444959877494	2.94231052178485	0.00325773079360437	0.0350629711517128	Plcb2	18796
Ccdc9b	142.174541126775	0.786884719451965	0.259705233677422	3.02991475493078	0.00244622771967353	0.0290966768217237	Ccdc9b	214239
Knstrn	63.4963172626936	1.72285868329048	0.50538316705992	3.40901477449924	0.000651979485808324	0.0118595428678195	Knstrn	51944
Ivd	6811.75764937347	-0.85115344173438	0.288067048379981	-2.9547060190364	0.00312967117163747	0.0340745018700371	Ivd	56357
Knl1	37.4345083775099	3.61669459194023	0.720016393992364	5.02307256073199	5.08513215827453e-07	7.47423621334958e-05	Knl1	76464
Rad51	40.3728630438933	1.65365932859803	0.493992650525394	3.34753832236018	0.000815327141003044	0.0139717760470732	Rad51	19361
Chac1	318.334002504262	1.94375229709787	0.526249898806634	3.69359177361493	0.000221108660344769	0.00568654057046632	Chac1	69065
Nusap1	50.0348577037598	1.83670135780268	0.470631173764583	3.90263429239269	9.51514140963676e-05	0.00316440925021092	Nusap1	108907
Ndufaf1	966.450084510224	-0.767237728186039	0.241872674065831	-3.17207279056756	0.00151355065039917	0.0212759455913351	Ndufaf1	69702
Ehd4	639.342613681917	1.17613025704491	0.413589707721808	2.84371258541087	0.00445912516599288	0.0433330097299733	Ehd4	98878
Pla2g4f	45.7383306498308	-4.2877107390721	0.878458490923288	-4.88094859731571	1.05576760856416e-06	0.000132672109711322	Pla2g4f	271844
Slc28a2	174.058418415801	1.45414998438643	0.487877243126702	2.98056530586893	0.00287716883287066	0.0321837842232692	Slc28a2	269346
Afg2b	365.350858674408	-0.797202779185264	0.222817338334575	-3.57783099440947	0.000346457341930749	0.0077386441829905	Afg2b	214616
Sqor	7952.75174271837	-0.935355273613621	0.220524512126984	-4.24150251866341	2.22028397786169e-05	0.00110758529828967	Sqor	59010
Myef2	554.423242065046	0.816035276027861	0.265071793452082	3.07854436490761	0.00208014554791956	0.0261799357873485	Myef2	17876
Atp8b4	91.7113938716431	1.84145851291491	0.604780275324936	3.04483890769343	0.00232804969803131	0.0282211738799643	Atp8b4	241633
Ncaph	56.7685997705303	1.44372111851469	0.384384000202587	3.75593447634081	0.00017269587601134	0.00476999917936019	Ncaph	215387
Nphp1	170.339621134796	0.86654804086086	0.291682565171563	2.97085991530268	0.00296967205186057	0.0330206951105635	Nphp1	53885
Bub1	18.0719924027611	2.9383825784672	0.96657073347454	3.04000780977981	0.00236572014027897	0.0284776255586899	Bub1	12235
Bcl2l11	448.079480678058	1.00742917212162	0.246104305122953	4.09350487232763	4.24901143712775e-05	0.00181210430772013	Bcl2l11	12125
Ckap2l	44.9004814022891	2.1700075307367	0.482232771110944	4.49991717845625	6.79799433912064e-06	0.000474188910214423	Ckap2l	70466
Sirpa	2801.40422133113	1.60345645417759	0.519220162719071	3.08820143998367	0.00201371921416147	0.0255983364505993	Sirpa	19261
Lzts3	1326.39879527697	-0.616406830302088	0.178136419032244	-3.46030774420425	0.000539558368510481	0.0104028988615189	Lzts3	241638
A730017L22Rik	281.286288152462	-0.577193973526335	0.189370140670089	-3.04796717942927	0.00230395089332936	0.0279908779379984	A730017L22Rik	613258
Adam33	116.702207230967	1.6218756061076	0.56665797827918	2.86217730672899	0.00420741460323456	0.041593261842172	Adam33	110751
Siglec1	1037.12019097607	2.68214959854673	0.542445727447094	4.94454922001083	7.63202576754046e-07	0.000102982301791189	Siglec1	20612
Mavs	3300.68124851763	-0.618501167127928	0.159373425837808	-3.8808299682117	0.000104100603340625	0.00338676705967069	Mavs	228607
Rnf24	524.351551958414	1.01338766250325	0.324325189513176	3.12460362398732	0.001780447983817	0.0235528584709041	Rnf24	51902
Smox	205.021446385041	1.15813097608882	0.28643329502652	4.04328336194853	5.27078564643632e-05	0.00210601148814647	Smox	228608
Prnp	1492.48167249458	-0.609967668509406	0.161658378944339	-3.77318931745213	0.000161173891213444	0.00462237734696119	Prnp	19122
Gm32546	18.4202879825637	-3.383859987926	0.603782990918742	-5.60443079520504	2.08940450051625e-08	5.41368207629027e-06	Gm32546	102635128
Snx5	2963.31710778215	0.60571510338753	0.217111031215889	2.78988635443965	0.00527265455551074	0.0486010740895088	Snx5	69178
Pygb	604.649417744681	0.998084410613685	0.352421286733363	2.83207753954097	0.00462466324597059	0.0443000781867416	Pygb	110078
Trib3	640.367375451723	1.61845834289682	0.405818831884215	3.98813020919292	6.65961102886303e-05	0.00251536173052819	Trib3	228775
Sox12	271.700295440735	1.21978445441895	0.363833342095588	3.35259118197717	0.000800588654181997	0.0137961036007165	Sox12	20667
Tpx2	74.0684416669383	1.69445785794996	0.568796149367215	2.9790248401559	0.0028916733503122	0.032294929913731	Tpx2	72119
Hck	815.421102119255	1.65576836692968	0.501866025712762	3.29922386074673	0.000969525618448634	0.0155872347132568	Hck	15162
Nol4l	94.056786047919	1.32047830475054	0.38020172338863	3.47309920897122	0.000514485140171869	0.0101674122178983	Nol4l	329540
E2f1	177.571492340503	0.879727154684387	0.274721488794057	3.20225097259817	0.00136358141339997	0.0198431215296566	E2f1	13555
Ahcy	44605.4653806912	-0.680609288613043	0.215046225551152	-3.16494412709955	0.00155112734014359	0.021559005194793	Ahcy	269378
Acss2	12608.1875834841	-1.76652507200923	0.30741301705503	-5.74642248051911	9.11513904249971e-09	2.94222390034569e-06	Acss2	60525
Epb41l1	653.793835152921	1.98089094033766	0.417356550243741	4.7462797437366	2.07192111306356e-06	0.00021185071654194	Epb41l1	13821
Dsn1	33.4366289927975	2.26108927226576	0.624831774894573	3.618716850063	0.000296067356351138	0.00691327775922331	Dsn1	66934
Gm57688	71.8132581018674	1.45110903979583	0.509078461679644	2.85046245132443	0.00436557045707815	0.0425746569102017	Gm57688	115489488
Mybl2	30.5925677349036	1.91145341566702	0.566185305559883	3.37602088379323	0.000735423367867818	0.0129343370532479	Mybl2	17865
Ccn5	50.1660037642558	2.61677262972679	0.706448735685184	3.70412246146748	0.000212123771209191	0.00549362190395594	Ccn5	22403
Rims4	60.5034286132766	-2.9553857787161	0.725749199596341	-4.07218606697723	4.65739499463506e-05	0.00194924266815614	Rims4	241770
Slpi	291.86435126661	3.06258583841034	0.661032381238078	4.63303451591023	3.60344431754854e-06	0.000305772682244763	Slpi	20568
Wfdc2	240.66145369856	-2.27831303202237	0.497715084275363	-4.57754467164569	4.70465344354664e-06	0.000363605657219083	Wfdc2	67701
Ube2c	63.3918474061961	1.93520244101753	0.499819660823997	3.87180135696778	0.000108033981221095	0.0034735457009017	Ube2c	68612
Pltp	6564.85572054008	-1.72957945278715	0.347299554112961	-4.98007968137095	6.35580991067505e-07	8.86689345335022e-05	Pltp	18830
Elmo2	609.838459549539	0.862688391779867	0.222943276557937	3.8695420875618	0.000109039957607452	0.00349224860337329	Elmo2	140579
Spata2	439.575842521513	0.439780710529619	0.154828879236694	2.84043075618538	0.004505265263641	0.0436268686882695	Spata2	263876
Gm32287	46.2337921883739	2.4215352672186	0.473561983608242	5.11344945548214	3.16328426256452e-07	5.25999853841789e-05	Gm32287	102634786
Ptpn1	1844.15732894786	0.979823636624329	0.27992821285098	3.50026753875622	0.000464791423746764	0.00943452086031965	Ptpn1	19246
Rbm38	211.883548569028	0.931492126338282	0.213419609132948	4.36460421852809	1.2735312301192e-05	0.000762358949462627	Rbm38	56190
Gm36691	76.4706020975496	2.91713936422614	0.646953969134967	4.50903696924003	6.51225612322315e-06	0.000458140001284186	Gm36691	102640678
Zfp931	199.183347160401	-0.777951326261968	0.222897971684436	-3.49016781257813	0.000482717324031111	0.00967904091132783	Zfp931	353208
Fam217b	61.4234215756374	1.14196943654589	0.353655950785143	3.22904063684105	0.00124206244236017	0.0185374722811723	Fam217b	71532
Mtg2	578.646391230449	-0.478732029629204	0.155696012330172	-3.07478671074757	0.0021065314105511	0.02641105870563	Mtg2	52856
Lama5	258.617449551664	1.11634787977015	0.325219361557611	3.43259969032438	0.000597824056511352	0.0111833859298749	Lama5	16776
Chrna4	468.159118207487	-2.58588259398234	0.636756676024353	-4.06102156655433	4.88584574274776e-05	0.0019947610445259	Chrna4	11438
Ptk6	37.5914932879574	-3.36843923851571	0.592522070463504	-5.68491775484535	1.30875627964395e-08	3.71461135784461e-06	Ptk6	20459
Rgs19	207.485326098548	1.39051236362651	0.390294275938352	3.56272804740325	0.000367020839236461	0.00805586274068084	Rgs19	56470
Polr3k	714.184942381627	-0.436615304991674	0.128058029643323	-3.40951134581539	0.00065079370844685	0.0118595428678195	Polr3k	67005
Il7	54.8099682616676	-1.8384779950162	0.496745236577216	-3.70104806174707	0.000214710799376503	0.00554007708359874	Il7	16196
Tpd52	1092.7681949931	0.901248597037654	0.275520960499887	3.27107090292691	0.00107141044634613	0.0167022336815814	Tpd52	21985
Car13	49.5581485611776	2.0853501992364	0.592621054195942	3.51885945406675	0.000433406244932374	0.00901104438714455	Car13	71934
Car1	105.349254556772	-1.05532178912979	0.375298182766685	-2.81195549989076	0.0049241315254371	0.0462149676007672	Car1	12346
Car3	99662.6761563243	-2.35564954255524	0.697160625255982	-3.37891937269162	0.000727713470564846	0.0128398919104378	Car3	12350
Sirpb1b	39.491651265367	1.800112558248	0.62392375284555	2.88514830544303	0.00391229313630817	0.0398965391846992	Sirpb1b	668101
Sirpb1c	62.0886569079098	2.26378436569089	0.811123767426233	2.79092347752807	0.00525578964686404	0.0484982114162981	Sirpb1c	100038947
Gm5150	109.014566025649	1.78319684722017	0.525977723418047	3.39025165482699	0.000698284905610986	0.0124406559698788	Gm5150	381484
Gyg1	331.86535061866	0.742998824155047	0.230971139107174	3.21684703563887	0.0012960768013381	0.0191011784275988	Gyg1	27357
Mccc1	2182.39935246469	-0.931641628666969	0.214379964647331	-4.34574952094792	1.38800887303747e-05	0.000816039890141022	Mccc1	72039
Acad9	2079.1247838868	-0.94446031398656	0.158643446930863	-5.9533522011669	2.62705102440529e-09	1.02967890389904e-06	Acad9	229211
Ccna2	93.1218500766263	1.5158085216858	0.418645928358668	3.62074110604309	0.000293760353370566	0.0068691518994123	Ccna2	12428
Bbs7	137.346716529544	0.617122572728195	0.203426790998483	3.03363470317338	0.00241626813186312	0.028861977196098	Bbs7	71492
Larp1b	3723.27747211342	-0.609402979288938	0.199534478569223	-3.05412369660977	0.00225718991116466	0.0275590651887828	Larp1b	214048
Pgrmc2	4125.84575377829	-1.00068329020896	0.20765825384242	-4.81889485100035	1.44355603456936e-06	0.000166608260382099	Pgrmc2	70804
Gm40040	55.2067625360124	-1.17276536632896	0.414696174627037	-2.82801105504217	0.00468381890510231	0.044517913865932	Gm40040	105244431
Slc7a11	64.0859224283743	4.22807275021383	1.08676752674831	3.89050339299753	0.000100036478082888	0.00327395726083599	Slc7a11	26570
P2ry13	335.909199705656	1.53113448806814	0.485186801229611	3.15576286120682	0.00160078951043171	0.0219006454126297	P2ry13	74191
P2ry12	145.667999780671	1.39940130320327	0.441834742905427	3.1672504837466	0.00153887705856074	0.0214489146131233	P2ry12	70839
Aadac	15660.858962462	-1.09452358120929	0.279766801446562	-3.91227113277898	9.14321750861426e-05	0.0030970297659837	Aadac	67758
Sucnr1	1867.165966712	-2.8295088690421	0.409897641933502	-6.90296449546574	5.09283621924718e-12	5.58921798941647e-09	Sucnr1	84112
Rap2b	443.151737330529	1.81642203977342	0.51410880530579	3.53314711015895	0.0004106439019241	0.00866669219676223	Rap2b	74012
Mme	2381.25809218742	-1.15454144891782	0.377357135730159	-3.05954582436574	0.00221672872757412	0.0272937833308341	Mme	17380
E130311K13Rik	304.976021640846	-0.567261381972886	0.199558973665797	-2.84257516238224	0.00447506778504469	0.0434110582660022	E130311K13Rik	329659
Vmn2r3	64.1396615224922	6.0197086450782	1.99037080982102	3.02441565932104	0.00249113919157909	0.0293972282234946	Vmn2r3	637004
Trim59	41.5201065146887	1.60960477379516	0.422727765218809	3.80766277077165	0.000140286399963071	0.00414613054971646	Trim59	66949
B3galnt1	76.6156072561697	1.92846137406809	0.609735378551287	3.16278412226967	0.00156268164446325	0.0216397633928182	B3galnt1	26879
Tmem144	224.622876774827	-0.757492842700723	0.19344901002815	-3.91572354177721	9.01334855494073e-05	0.00306404685869364	Tmem144	70652
Tlr2	442.683748986151	1.80391731050606	0.492951385434701	3.65942233617076	0.000252784437692629	0.00617409111764993	Tlr2	24088
Fhdc1	28.4817020545831	1.50622203126234	0.475083496842285	3.17043644174903	0.00152210127596831	0.0212917926524965	Fhdc1	229474
Gatb	1418.4278914632	-0.710265985860592	0.224048220704296	-3.17014785311782	0.0015236138831637	0.0212917926524965	Gatb	229487
Cd5l	12149.0676176119	1.30907603603784	0.462146042852542	2.83260249932624	0.00461707610076195	0.0442669229882022	Cd5l	11801
Iqgap3	43.0766151545583	2.51085115079485	0.682656127422206	3.67806139860801	0.000235013394554415	0.00592256502840961	Iqgap3	404710
Slc25a44	3282.86587915574	-0.866936436040457	0.242437428950744	-3.5759182886591	0.00034900065728209	0.00776254622156997	Slc25a44	229517
Sema4a	4557.14711420255	-0.395682280716971	0.110967842224398	-3.56573826061091	0.000362833354439892	0.00799636426770471	Sema4a	20351
Arhgef2	910.216782519623	1.46611126189112	0.40759969648355	3.59693904225045	0.000321983901839502	0.00735159360899013	Arhgef2	16800
S100a8	886.76860841707	3.59664346976671	0.965269326318712	3.72605175747517	0.000194502482343068	0.00520324863280804	S100a8	20201
S100a9	1370.35243484552	3.18811040688161	0.878805932290813	3.62777524563478	0.000285873946240199	0.00679394077651019	S100a9	20202
Tchh	16.4436648117277	-2.0776763274742	0.733645124836766	-2.83199091377657	0.00462591631654773	0.0443000781867416	Tchh	99681
S100a11	478.967821005801	1.07744467189214	0.373861778880279	2.88193319766224	0.00395243518277936	0.0400646477702671	S100a11	20195
Tnfaip8l2	178.571579304189	1.32437627465557	0.438211223613586	3.02223266609758	0.00250917606200085	0.0295465352880243	Tnfaip8l2	69769
Cers2	12846.9852425784	-0.683682335108229	0.188975574251521	-3.61783440963787	0.000297078357475838	0.00692705937785729	Cers2	76893
Ctss	3998.33253654354	1.24807260241514	0.421743519970567	2.95931660669555	0.00308322155755994	0.033792441825946	Ctss	13040
Adamtsl4	194.334640037063	1.24549666370386	0.438098277637248	2.84296179026558	0.00446964285461585	0.0433839980381404	Adamtsl4	229595
Ecm1	5196.72068087007	-0.876884664559763	0.307622837644996	-2.85051874325309	0.00436479777570658	0.0425746569102017	Ecm1	13601
Aph1a	2779.10186014136	-0.580122021642209	0.199953267398023	-2.90128803190512	0.00371632110470636	0.0383616867288631	Aph1a	226548
Car14	1262.49943423685	-1.31232214385719	0.425336116312677	-3.08537670215727	0.00203294493351915	0.0257235507268196	Car14	23831
Mtmr11	281.19703512709	1.83720213430203	0.536211226856553	3.42626569956827	0.000611941456790794	0.0113395405740844	Mtmr11	194126
Fcgr1	506.357118078888	1.99055404703627	0.516163520812454	3.8564407726898	0.000115049957309953	0.00361441297182529	Fcgr1	14129
Pdzk1	3142.85929199946	-0.598890712357046	0.156289152379381	-3.83194036975312	0.000127136558285467	0.00390470526584954	Pdzk1	59020
Phgdh	280.201264356452	2.16586935931221	0.421994031651657	5.1324644351844	2.85972777137598e-07	4.85328232705066e-05	Phgdh	236539
Mab21l3	45.7690682287877	3.23332286601042	0.681197583684267	4.74652720951085	2.06938897688356e-06	0.00021185071654194	Mab21l3	242125
Slc22a15	302.878718988257	-0.817996328416521	0.23259459795612	-3.51683287404138	0.000436728669180622	0.00902310434731828	Slc22a15	242126
Cttnbp2nl	345.906323452584	1.28119986578108	0.396930427933277	3.22776934096986	0.00124759528612164	0.0185759210490245	Cttnbp2nl	80281
I830077J02Rik	76.0921412020246	1.96370596406043	0.498992229231918	3.93534377696241	8.30776908223795e-05	0.00289751047948731	I830077J02Rik	433638
Chil3	424.333228637062	4.94975282634342	1.0846846087462	4.56331064941071	5.03532236241118e-06	0.000381988372027709	Chil3	12655
Gstm7	2272.09098181692	-0.95364988072732	0.32934696609501	-2.89557815587168	0.00378460774151981	0.0388660091334367	Gstm7	68312
Gnat2	25.2272727086442	1.54793154304607	0.480528451468992	3.22131090950805	0.00127605635730114	0.0189247204990013	Gnat2	14686
Sort1	714.098451720335	1.70622318446808	0.484966412921232	3.51822959076797	0.000434436322252117	0.00901104438714455	Sort1	20661
Clcc1	1869.61378995487	-0.46474534024831	0.154194703076996	-3.01401624682427	0.00257813999249449	0.0301858752179547	Clcc1	229725
Vav3	80.2649569187407	1.45088486698635	0.50582601657179	2.86834765206354	0.00412621863188245	0.0410929236123538	Vav3	57257
Amy1	11198.9048260058	-0.889746848164179	0.199388376916808	-4.46238071608063	8.105405051831e-06	0.000538028943400169	Amy1	11722
S1pr1	2230.13552159475	-0.85441399940809	0.216961322136011	-3.93809362422887	8.2131549374479e-05	0.00288283489510165	S1pr1	13609
Vcam1	2683.14587392418	2.48915116307752	0.757952300162816	3.28404724485014	0.00102327766912894	0.0161817454267057	Vcam1	22329
Dbt	2677.24392725315	-0.648324303007204	0.212758419274108	-3.04723218577749	0.00230959233012094	0.0280387234059372	Dbt	13171
Dpyd	13548.7803938032	-0.956053116850287	0.25937980088913	-3.68591969603271	0.000227878203619967	0.0057890910308517	Dpyd	99586
Abca4	8.77542247431917	2.49826128178615	0.827382275371734	3.01947643326504	0.0025321199188401	0.0297528608878984	Abca4	11304
Fabp2	2068.29232236756	-1.45772799334479	0.358195002297251	-4.06964916873709	4.7083985494234e-05	0.00195238430530499	Fabp2	14079
Camk2d	485.032995042055	0.906954667877055	0.297265086955556	3.05099625780358	0.00228083417415574	0.0277509919992253	Camk2d	108058
Enpep	4336.55523244089	-0.72787460890279	0.262125928630716	-2.77681270488973	0.00548948016623328	0.0498994050229333	Enpep	13809
Elovl6	9185.24759661703	-1.37759593848776	0.387656791202083	-3.55364840692196	0.000379926768616107	0.00824025621206634	Elovl6	170439
Col25a1	21.560084580887	-4.97972538342899	1.58191921787998	-3.1479011868271	0.00164447272790745	0.0222992669248867	Col25a1	77018
Gm6135	654.853120190311	-2.84129277918117	0.57834859882595	-4.91276850146954	8.97992825306181e-07	0.000118262063121523	Gm6135	620205
Cenpe	44.8939806565901	3.13967603792783	0.677877217395062	4.63162938266747	3.62799165458077e-06	0.000306276915988249	Cenpe	229841
Bdh2	582.420190303745	-1.88836656697933	0.480813882025823	-3.92743770005774	8.58556504123002e-05	0.00296923469976321	Bdh2	69772
0610031O16Rik	555.292606909123	-1.12376622234157	0.36261865866944	-3.09903033248485	0.00194155141371728	0.0250092483353786	0610031O16Rik	68369
Gtf2b	910.526014519412	0.66058436812289	0.225894934904068	2.92429915882542	0.00345232782233056	0.0363987778067566	Gtf2b	229906
Mcoln2	50.897751274183	2.53304213367585	0.660898637150405	3.83272409911081	0.000126732061878897	0.00389955738813159	Mcoln2	68279
Gipc2	47.2934703104387	3.14161301566175	0.840111374592642	3.73951967640609	0.000184372216611375	0.00500022311343733	Gipc2	54120
Miga1	140.057372070997	1.45010384484727	0.440914279758335	3.28885661322213	0.00100595257478193	0.0159704516166596	Miga1	215708
Ccne2	49.3165089652046	1.60562714776435	0.536932416258687	2.99037103952907	0.00278638757935977	0.031605956238786	Ccne2	12448
Tstd3	804.264763068228	-0.429138348069138	0.138201429979334	-3.10516575793252	0.00190172418832123	0.0247187997045532	Tstd3	77032
Mms22l	63.2699820001744	1.05183039556881	0.339246486023255	3.10049017131664	0.00193200625656345	0.0249304626104485	Mms22l	212377
Pm20d2	289.683848218315	-1.3562989449045	0.268080844946362	-5.05929077169192	4.20818742293515e-07	6.4904907491071e-05	Pm20d2	242377
Slc35a1	888.959960277301	-0.606492630073326	0.169513947062721	-3.57783321421287	0.000346454400367153	0.0077386441829905	Slc35a1	24060
Aco1	8652.12768204833	-0.745214695915423	0.183319338459655	-4.06511774577144	4.8008218693945e-05	0.00198073006551309	Aco1	11428
Smu1	1995.22121649825	-0.408813673638501	0.132107160467335	-3.09456105325635	0.00197104363204782	0.0252508328955418	Smu1	74255
Aqp7	11.9927842143349	3.11915165572458	0.937940572943629	3.32553228392226	0.000882498794707648	0.0146892772077627	Aqp7	11832
Sigmar1	5464.29881011888	-0.931237816728004	0.247683410360375	-3.75979083691181	0.000170055476949695	0.00474540560118821	Sigmar1	18391
Galt	2056.68310007492	-0.851754395753737	0.246103209033478	-3.46096419912131	0.000538244386538537	0.0104028988615189	Galt	14430
Il11ra1	1685.00497270947	-0.831245783028412	0.142078010475377	-5.85062938485101	4.897163386198e-09	1.75254573181721e-06	Il11ra1	16157
Cd72	361.059921298505	1.50084027597618	0.481103422829402	3.11957929367793	0.00181109507525146	0.0238513977030316	Cd72	12517
Fbxo10	74.7127279256712	0.966406949046695	0.298441413881516	3.23817977028606	0.00120294983191586	0.0181609794270686	Fbxo10	269529
Aldh1b1	3509.98367611158	-1.34020498680172	0.412106234104215	-3.2520861755826	0.00114561282481634	0.0174945067923252	Aldh1b1	72535
Stra6l	5625.44692456476	-0.877291606190658	0.220691350986895	-3.97519704450381	7.03210093159213e-05	0.00258106609346706	Stra6l	74152
Gabbr2	1106.20466356651	-1.05832313882301	0.350875489487862	-3.01623558934749	0.00255934323413683	0.0299871233596872	Gabbr2	242425
Col15a1	574.884930877549	-0.965691339906257	0.193003449017192	-5.00349265686043	5.63008116682518e-07	7.98986173864449e-05	Col15a1	12819
Gm32317	259.831712468188	-1.38636463531647	0.332264541654707	-4.17247241734629	3.01312085046702e-05	0.00136269218242824	Gm32317	102634823
Erp44	3443.20081444078	-0.42427341585105	0.152648227680337	-2.77941920648778	0.00544561982010007	0.049610289694791	Erp44	76299
Plppr1	33.0892115623009	2.66750545337324	0.931716241319655	2.86300199038612	0.00419647927172435	0.0415408549435516	Plppr1	272031
Baat	9550.7995511068	-0.735534552232466	0.168307650269535	-4.3701789612923	1.24144750031411e-05	0.000751349586403342	Baat	12012
Slc44a1	2608.94472064868	-0.667312809847085	0.22680746494262	-2.94219949954429	0.00325889904362947	0.0350629711517128	Slc44a1	100434
Dnajc25	1280.07909191691	-0.419569607395831	0.138688973926682	-3.02525568916269	0.00248423015035738	0.0293972282234946	Dnajc25	72429
Mup2	49.3008935035864	-6.4165750381144	1.35624493401618	-4.7311329076182	2.23270274937132e-06	0.000216204427412651	Mup2	17841
Mup8	221.246262379951	-4.55349765269403	1.47144667888114	-3.09457197331569	0.00197097107345743	0.0252508328955418	Mup8	100041687
Mup1	243.368901674615	-4.42653370644837	1.35215337416225	-3.27369201677353	0.00106152240723791	0.0166110093801811	Mup1	17840
Mup10	122.234609702801	-4.32668627090541	1.35234344882774	-3.19939899487511	0.00137714433156005	0.0199265750654554	Mup10	100039008
Mup12	226.412923243761	-4.72874562837035	1.41358037972955	-3.34522585074013	0.000822155924745669	0.0140543414674592	Mup12	100039054
Mup22	442.769971445527	-4.69265012156101	1.31652243408787	-3.56442852780723	0.000364649793654527	0.00802522045874441	Mup22	100861909
Gm21286	9.36117295927296	-4.51511512116987	1.13306983496417	-3.98485157917266	6.7522316322858e-05	0.00253977389862012	Gm21286	102640145
Mup13	16.3428421658451	-4.60597411358065	1.42371427540118	-3.2351815200299	0.00121565419579437	0.0182592147547143	Mup13	100039089
Mup-ps12	753.737819261096	-3.38685982926053	0.826760618129775	-4.09654228199934	4.19366921122158e-05	0.00179781725403983	Mup-ps12	100039019
Mup15	3410.80761907646	-7.16186544282117	1.74540709798033	-4.10326361747263	4.07362637617488e-05	0.00175549836137673	Mup15	100039150
Mup16	372.079498657622	-6.22725909215144	1.48952541278771	-4.18070013353909	2.90612901642544e-05	0.00132156618420982	Mup16	100039177
Mup17	1661.27415317984	-6.54908389377274	1.71466182899257	-3.81946094736395	0.000133743631157203	0.0040369600649517	Mup17	100039206
Mup18	42.1558420500845	-5.71908789993448	1.2259653810396	-4.66496688110784	3.08666748627573e-06	0.000274255442905086	Mup18	100048884
Mup-ps15	29.3913256318946	-5.89817654417672	1.29217009080021	-4.56455120434194	5.00564019240903e-06	0.000381494670589988	Mup-ps15	102631971
Mup19	164.683350617306	-4.62760608398375	1.4373791287516	-3.21947493978359	0.00128425585380192	0.0189936318992489	Mup19	100189605
Mup-ps16	2747.61298417103	-4.57574159976768	1.06528358859019	-4.29532722439033	1.74435846821459e-05	0.000957187636791617	Mup-ps16	667278
Slc31a1	7427.36900851235	-0.563806839579054	0.176783146344764	-3.18925673197102	0.00142639137151646	0.0204494928463801	Slc31a1	20529
Wdr31	7.80369591556204	3.13019988827422	0.944017300247694	3.31582894450442	0.000913717376504443	0.0150717589699561	Wdr31	71354
Hdhd3	786.439272829148	-1.32946577113073	0.28943820615669	-4.59326288945771	4.36368775882106e-06	0.000342071561360535	Hdhd3	72748
Akna	379.567578017691	1.20161410624376	0.415391772398604	2.89272485900542	0.00381915696502194	0.0390988569391736	Akna	100182
Tmem268	485.881522019143	0.987198341928653	0.336664486394089	2.93229129244439	0.00336470991643022	0.0358742581892968	Tmem268	230279
Tlr4	419.72190967414	2.111940645667	0.554850129564984	3.80632630891302	0.000141046266048416	0.00416111761951437	Tlr4	21898
Bnc2	25.6777789668894	-2.26044705829693	0.715574367497105	-3.1589268159554	0.00158351249206462	0.0217916630221898	Bnc2	242509
Adamtsl1	71.8931154142032	-1.04370888938843	0.349371886298399	-2.98738659382856	0.0028137366518264	0.0317041292007983	Adamtsl1	77739
Mtap	772.378208435378	-0.475906688974899	0.149762542726385	-3.1777417791602	0.00148426877685053	0.0210275667852955	Mtap	66902
Fggy	3379.85817954443	-0.752999866761171	0.148494989730791	-5.07087726075	3.95986106467945e-07	6.26800315834164e-05	Fggy	75578
Cyp2j6	2410.53818905227	-0.82183155903733	0.288288736153562	-2.8507237917182	0.00436198426174873	0.0425746569102017	Cyp2j6	13110
Cyp2j5	21317.849923836	-1.39227931312981	0.284875359799509	-4.88732796725442	1.02213742729076e-06	0.000130437413395817	Cyp2j5	13109
Pgm1	11272.988402665	-0.559482674252888	0.180381199117906	-3.10166844986535	0.00192433352647498	0.0249043856232949	Pgm1	72157
Leprot	1163.92524240579	0.567246052728235	0.190130168493744	2.98346157909654	0.00285007816211903	0.0319822676924359	Leprot	230514
Lepr	903.752916119032	4.26781773948636	0.721690292093514	5.91364160810043	3.34625575675917e-09	1.25195596063112e-06	Lepr	16847
Oma1	636.598540256211	-0.675711348142862	0.192629709536888	-3.50782519356635	0.000451785808173624	0.00921598261976975	Oma1	67013
Acot11	548.382881293946	-2.21735438737903	0.413019624152578	-5.36864172478131	7.93318371131403e-08	1.74128093674202e-05	Acot11	329910
Cyb5rl	440.35285777765	-0.676769880757513	0.234807428889188	-2.88223368382821	0.00394866769687042	0.0400646477702671	Cyb5rl	230582
Dio1	2706.80089700181	-1.62421357060976	0.557278168402018	-2.91454728123865	0.00356204847410405	0.0371835396199751	Dio1	13370
Scp2	97351.618669399	-0.767491929963695	0.262440141638948	-2.92444564757007	0.0034507033544972	0.0363987778067566	Scp2	20280
Gpx7	84.0427536924619	1.27309504971583	0.393056174353521	3.23896463860351	0.0011996444570708	0.0181345702959592	Gpx7	67305
Ttc39a	57.7467185254141	2.29765768935277	0.629780217326243	3.6483484652909	0.000263931501538711	0.00640831914208004	Ttc39a	230603
Ttc39aos1	30.3522508239437	2.94251367401265	0.647777230395309	4.54247777776468	5.5596858849121e-06	0.000408587272488495	Ttc39aos1	102635290
9630013D21Rik	269.247219477828	-0.997672502743127	0.321068619224044	-3.10734977823212	0.00188772898939565	0.0246437705181849	9630013D21Rik	319743
Spata6	83.8622736909847	1.03158854958535	0.369547588173424	2.79149041314061	0.00524659118417009	0.0484404846179517	Spata6	67946
Stil	20.9293423571067	1.98093383454891	0.688815031131579	2.87585744360813	0.00402931643928154	0.040618865415464	Stil	20460
Cyp4a31	525.103382593672	2.26920500104132	0.36298567809298	6.25150009488819	4.06528854559386e-10	2.15879935605052e-07	Cyp4a31	666168
Atpaf1	321.941285775465	-0.554558627120262	0.191316396810308	-2.89864662081271	0.00374777032253539	0.0386565131889584	Atpaf1	230649
Faah	6998.53482607829	-0.453491879089551	0.157239873364094	-2.88407685269167	0.00392562937241879	0.0399651890715882	Faah	14073
Rad54l	29.4306355631545	1.58352184595083	0.561954221000723	2.81788406737281	0.00483412609699815	0.0454739336050192	Rad54l	19366
Hectd3	2531.27886557391	-0.517144392464605	0.165076400802079	-3.13275786212859	0.00173172238727498	0.0230457671296045	Hectd3	76608
Kif2c	36.7696187765212	1.70564232951077	0.595497190556445	2.86423237012585	0.00418021231986782	0.0414546115720868	Kif2c	73804
Tmem53	1067.43039308941	-0.789777252218156	0.283796663021848	-2.78289830404861	0.00538756903395958	0.0492374211235751	Tmem53	68777
St3gal3	2596.3453665256	-0.643819508933646	0.219798317105864	-2.92913757216602	0.00339903946048773	0.0360881012107495	St3gal3	20441
Hyi	2258.60587568378	-1.25325075332732	0.380325511838603	-3.29520559183302	0.000983496975143549	0.0157547283512781	Hyi	68180
Cdc20	70.1131115062886	1.8080390171532	0.496104567694628	3.64447161926982	0.000267941698952698	0.00649102088412686	Cdc20	107995
AU022252	2109.1422871293	-0.75768376551403	0.174724254255018	-4.33645442497156	1.44799432885646e-05	0.000842292672849295	AU022252	230696
Ctps1	231.895004544055	1.22202404167313	0.381766083187234	3.20097592607197	0.0013696297475229	0.0198651691200813	Ctps1	51797
Rims3	156.563523461816	1.83856567713188	0.59535156595479	3.08820163122154	0.00201371791822662	0.0255983364505993	Rims3	242662
Heyl	104.361618871176	-1.3679060734487	0.336781925633894	-4.06169681129417	4.87173219598179e-05	0.0019947610445259	Heyl	56198
Fhl3	100.520337029198	1.46435694030528	0.424581217740964	3.44894422814218	0.000562782927191002	0.0106801191396635	Fhl3	14201
Inpp5b	1496.64886487335	-0.383873981495456	0.133058210490546	-2.88500784792031	0.00391403904648822	0.0398965391846992	Inpp5b	16330
Cdca8	53.7573674133441	1.39935409746412	0.455302805165406	3.07345810653583	0.00211593394412873	0.0264885966450548	Cdca8	52276
Csf3r	417.627779388922	1.60319987848531	0.443770065532172	3.61268143799368	0.000303046918829541	0.00703633057513668	Csf3r	12986
Ncdn	579.823221077521	0.496464644577816	0.173982833832603	2.85352660168468	0.00432369078100099	0.042316645444018	Ncdn	26562
Sdc3	7378.27199621154	1.38092677472171	0.448169471381446	3.0812602439544	0.00206126403847329	0.0260218777617694	Sdc3	20970
Rcc1	381.655198242797	0.926544697057579	0.277881629308835	3.33431432427592	0.000855099685376229	0.0145120113615087	Rcc1	100088
Sesn2	426.656887674816	1.15953518221411	0.289267802842599	4.00851795747576	6.11009933354762e-05	0.00238118787172316	Sesn2	230784
Xkr8	309.344527706443	-0.483035115764079	0.144439071890169	-3.34421364969291	0.00082516164273762	0.0140910902103181	Xkr8	381560
Fgr	510.586237359838	1.75697993638734	0.471399854114219	3.72715417930874	0.000193654004100181	0.00520054195024009	Fgr	14191
Map3k6	84.682306376018	1.31534950341396	0.373832066801653	3.5185571817515	0.000433900295647246	0.00901104438714455	Map3k6	53608
Sytl1	333.18832187264	-1.36721567801552	0.270041479466473	-5.06298395608243	4.12744600768598e-07	6.47104915985967e-05	Sytl1	269589
Pafah2	3778.43601941166	-0.668263067859541	0.192566090670738	-3.47030500298301	0.000519867666000921	0.0102124839113451	Pafah2	100163
Stmn1	296.506486750335	0.855949185905035	0.282627372115573	3.02854312906047	0.00245735998166747	0.0291706814260212	Stmn1	16765
Selenon	278.655362485479	1.19997283225249	0.341849266077877	3.51023960361268	0.000447703071744218	0.00916677607842452	Selenon	74777
Man1c1	247.696836144516	1.11812186664843	0.300318069781707	3.72312550976756	0.000196771641235129	0.00521619123673541	Man1c1	230815
Rcan3	134.514839711483	1.35581428338407	0.409764604024847	3.30876378795729	0.000937088617054946	0.0152795495111044	Rcan3	53902
Il22ra1	565.592332643429	1.72275640759882	0.412664408397681	4.17471527115228	2.98358975355174e-05	0.00135305384360795	Il22ra1	230828
Id3	2630.65514147547	-1.12855184811142	0.344237257070272	-3.27841285314749	0.00104392592221741	0.016436635882386	Id3	15903
Tcea3	2824.9658315574	-0.762374895878896	0.266375456886567	-2.86203130269447	0.00420935331242003	0.041593261842172	Tcea3	21401
Ece1	9524.13807276702	-0.481732183432048	0.168787661625536	-2.85407226329609	0.00431627120316722	0.0422691591591546	Ece1	230857
Sh2d5	7.64009614182755	2.90457606168991	0.949643978227638	3.05859472421533	0.00222377763661227	0.0273601102047169	Sh2d5	230863
Aldh4a1	21193.7546797187	-0.863548507163469	0.201565588464991	-4.28420601819867	1.83392920879912e-05	0.00098984074213938	Aldh4a1	212647
Rcc2	1827.61121936097	0.757768840276018	0.152106900856533	4.98181762963369	6.29897857837752e-07	8.86271669720091e-05	Rcc2	108911
Padi4	33.7080565262063	2.108570426915	0.630146692041862	3.34615805104461	0.000819396756119702	0.014021735342248	Padi4	18602
Sdhb	7588.09250182011	-0.866134610366365	0.266204706923547	-3.25364123112638	0.0011393607397428	0.0174475410377246	Sdhb	67680
Atp13a2	1700.15415189751	1.25049216361154	0.333992115123892	3.74407690177859	0.000181058196704222	0.00494291879626021	Atp13a2	74772
Fbxo42	563.869860679739	0.546293823654726	0.178318340999484	3.06358740549469	0.00218700307071374	0.0270085855589569	Fbxo42	213499
Fblim1	178.41055106382	1.74558290336364	0.418963292375063	4.16643399346062	3.09401423280804e-05	0.00139163011749961	Fblim1	74202
Plekhm2	869.894569537199	0.898090624511466	0.204641710677976	4.38860006367275	1.14082642277822e-05	0.000714079261284223	Plekhm2	69582
Agmat	4745.9761013909	-1.09252498090175	0.289472920921561	-3.77418715859018	0.000160530214179582	0.00461195180772126	Agmat	75986
Casp9	854.440796367333	-0.523926478383809	0.131767841126865	-3.97613312856342	7.00449230687931e-05	0.00257959624957153	Casp9	12371
Dhrs3	6576.34718598787	-0.919855135061864	0.25949611142604	-3.54477425502399	0.000392949471533131	0.0084200913935183	Dhrs3	20148
Zfp991	122.13813704474	2.34958399092037	0.615665047007878	3.81633487614622	0.000135448646716148	0.00406148565071261	Zfp991	666532
Gm54268	408.615248108938	2.15932931306525	0.589241910874226	3.66458881015706	0.000247736267894097	0.00611429451585101	Gm54268	118568705
Masp2	8274.26264419813	-0.600789931318523	0.209166171842342	-2.87230925549168	0.00407483987519011	0.040902447576451	Masp2	17175
Nmnat1	503.752728500164	-0.614260928543608	0.201269539453817	-3.05193190291248	0.00227373677301092	0.0277055919743196	Nmnat1	66454
Pik3cd	606.542027974817	1.19708218675103	0.363693601710191	3.29145792260851	0.000996695258381091	0.0158988346351449	Pik3cd	18707
Slc25a33	855.053468533712	1.24073711624961	0.238214771289082	5.20848102548572	1.90392816740654e-07	3.67208108061391e-05	Slc25a33	70556
Gm13073	31.9665374578912	3.44595488932971	0.770146510083212	4.47441473046134	7.66208954902406e-06	0.000522149864445276	Gm13073	105247217
Gm13067	10.137376003665	5.65292010387642	1.56813247600824	3.60487407177882	0.000312304323119821	0.00719366940057383	Gm13067	102636131
Espn	82.9214052661437	2.49760677833321	0.485055480415127	5.14911567682045	2.61717443714213e-07	4.61971195156502e-05	Espn	56226
Acot7	894.497140377228	-0.822050941712658	0.241129834372835	-3.40916313342463	0.000651625004826231	0.0118595428678195	Acot7	70025
Pex10	200.34233029421	-0.868934618126381	0.258825298692411	-3.35722443870924	0.000787291767681614	0.0136568989247363	Pex10	668173
Prkcz	711.324379676587	-0.695645933177856	0.188700197738915	-3.68651406576876	0.000227346881619095	0.0057890910308517	Prkcz	18762
Sdf4	5628.28275397895	-0.533789888489328	0.180343071441174	-2.959858031826	0.00307780838695158	0.033792441825946	Sdf4	20318
Fgl2	593.275735885911	1.53363524197072	0.489409303553875	3.13364545960638	0.00172649322565876	0.0230133858144085	Fgl2	14190
Armc10	406.641009463571	0.531206053413567	0.177379135752525	2.99474936079682	0.00274670440082034	0.0312564212439334	Armc10	67211
Gm42226	128.8453066082	1.96659900889193	0.373293006974488	5.26824497686433	1.37734219557567e-07	2.80753738563547e-05	Gm42226	105247050
Insig1	15350.7432546245	-1.20901227403206	0.253478734208604	-4.76967930981181	1.84519433002062e-06	0.000196175284081672	Insig1	231070
Drc1	42.5331745019903	-1.2957204315971	0.405088357262785	-3.19861187902903	0.00138090940147229	0.0199408162868744	Drc1	381738
Cgref1	56.5097303378049	1.65253097025728	0.507648747889571	3.25526454487929	0.00113286788198789	0.0173967080907506	Cgref1	68567
Slc30a3	45.6907664461602	1.98248881782906	0.627589049386884	3.15889644627457	0.00158367750887497	0.0217916630221898	Slc30a3	22784
Fndc4	1597.87406412482	-0.950130180094769	0.183820996266053	-5.1687794071119	2.35627816596985e-07	4.26615930171473e-05	Fndc4	64339
Fosl2	623.960827445454	1.23577881484409	0.268699682257465	4.59910783839327	4.24304114070756e-06	0.000335812227203499	Fosl2	14284
Slc5a1	200.322102874793	1.60161417217736	0.322893492330568	4.96019340810274	7.04230281505988e-07	9.66086574512632e-05	Slc5a1	20537
Tacc3	113.148571106814	1.35282985548892	0.334310494422667	4.04662694727897	5.19609507612406e-05	0.00208121939521057	Tacc3	21335
Rgs12	364.371243421096	-0.826875918714458	0.23477412178074	-3.52200622642172	0.00042829408391687	0.00895880204503116	Rgs12	71729
Hgfac	11712.6091087989	-0.966776332920596	0.23953534654525	-4.03604873712434	5.43589287402927e-05	0.00216672320804527	Hgfac	54426
Lrpap1	2364.60598115627	-0.676895513839559	0.157549144103599	-4.29640870276297	1.73587411939082e-05	0.000955717717505405	Lrpap1	16976
Sorcs2	94.5610158744172	2.34523844501955	0.821978144527367	2.85316399302569	0.00432862770848956	0.0423397916441801	Sorcs2	81840
Qdpr	17302.9933866894	-1.36948039691278	0.301150923493503	-4.54748861808596	5.42898553927717e-06	0.000402576396160274	Qdpr	110391
Lap3	10391.1087105125	-0.551510561240134	0.195301801866433	-2.82388875048533	0.00474448499018339	0.044938844596317	Lap3	66988
Ncapg	36.0935362948101	2.03729231019523	0.561899697823739	3.62572238085506	0.000288154797777104	0.00680453944122388	Ncapg	54392
Adgra3	1549.30151406858	-0.954413142873959	0.222509991031141	-4.28930466650545	1.79233367845238e-05	0.000973775479032444	Adgra3	70693
Sepsecs	2352.96704775453	-0.774183023987028	0.224473094668699	-3.44889005575323	0.00056289584052305	0.0106801191396635	Sepsecs	211006
Pi4k2b	1078.15368150934	-0.676187279467442	0.231952639468097	-2.91519545118366	0.00355465850051859	0.0371771208612052	Pi4k2b	67073
Pgm2	268.568493259614	0.668298681407048	0.195800882918737	3.41315458564306	0.000642155053821665	0.0117718891937776	Pgm2	66681
Tlr1	218.5130780276	2.01224251631062	0.537188993208164	3.74587443479294	0.000179766496318192	0.0049158074126081	Tlr1	21897
Tlr6	65.7595919253704	1.53972390220834	0.48728627140791	3.15979331360934	0.00157881095109667	0.0217916630221898	Tlr6	21899
Tmem33	2762.34563579728	-0.408152539194946	0.141804965479823	-2.87826690563259	0.00399866664947071	0.0403840799899306	Tmem33	67878
Chic2	591.494963269159	0.650487782544797	0.199942281376938	3.25337781516294	0.00114041757724406	0.0174475410377246	Chic2	74277
Ugt2b1	9038.93403241731	-1.03835468807263	0.360558360544424	-2.87985192329135	0.00397861986667573	0.0402309829516068	Ugt2b1	71773
Ugt2a3	8389.01079631582	-1.23136113406543	0.325072022088267	-3.7879640522588	0.000151886818465349	0.00442541735500279	Ugt2a3	72094
Alb	2976724.75820943	-0.679409760007347	0.213852442929386	-3.1770025663522	0.00148805719190186	0.0210631104841689	Alb	11657
Afp	50.32379640371	3.02198596422512	0.711338582829942	4.24830880423026	2.15390360262981e-05	0.00109775730979851	Afp	11576
Afm	11120.2375516357	-1.10476127736804	0.227949011582163	-4.84652804458348	1.25640834622867e-06	0.000147735672825832	Afm	280662
Rassf6	547.372899474804	-1.03281333741644	0.214913335148553	-4.80572011365668	1.54195486901307e-06	0.000173860692148583	Rassf6	73246
Ppbp	107.625900415519	1.71359047897799	0.570444971225747	3.00395404537602	0.00266495574371136	0.0307863168091062	Ppbp	57349
Pf4	226.952439596767	2.98475211299418	0.681465800955121	4.37990007541221	1.18733742622972e-05	0.000737582970211083	Pf4	56744
Cxcl2	16.289179117165	2.21439476132955	0.717300365286666	3.08712342624359	0.00202103661294535	0.0256577702037669	Cxcl2	20310
Fam47e	838.279088304117	-1.85872408504448	0.386452197262528	-4.80971281366992	1.5114729772727e-06	0.000172504286530891	Fam47e	384198
Cxcl13	1708.45941784642	3.61927381930423	1.14443987967198	3.16248488329644	0.00156428856988541	0.0216397633928182	Cxcl13	55985
Fras1	119.228121992567	-2.13253857549464	0.424112177050407	-5.02824179754966	4.9499745826561e-07	7.34112446663827e-05	Fras1	231470
Rasgef1b	773.806770185118	0.992462662396424	0.303083863053202	3.27454801584805	0.00105831151999544	0.0165765216385965	Rasgef1b	320292
Gbp8	402.100831342744	1.5707255572557	0.511279860959326	3.07214439134863	0.00212526893612605	0.0265650548416909	Gbp8	76074
Gbp9	548.135742074684	1.04521566031019	0.351044009944076	2.97744906821426	0.00290657932825649	0.0324174179551208	Gbp9	236573
Slc26a1	7423.17631622198	-0.778929984203451	0.19108691767964	-4.0763124637833	4.57555253106332e-05	0.00193135245554781	Slc26a1	231583
Gm8493	21.9839832849131	2.5599888944747	0.663316122429947	3.85937987621439	0.000113675117119966	0.00358050861995029	Gm8493	667171
Crlf2	522.705254735369	0.919812241385367	0.268126050421391	3.4305217264036	0.000602421727863279	0.0112311058709913	Crlf2	57914
Pxmp2	3657.82997351164	-0.990344264228164	0.304482818443995	-3.25254564211255	0.0011437622515864	0.0174824644248981	Pxmp2	19301
Sgsm1	145.549927198184	-1.16860055326918	0.328433945389232	-3.5580991845537	0.000373548267459101	0.0081448365283599	Sgsm1	52850
Cmklr1	342.150454233095	1.47585755679194	0.399619295209387	3.69315890019435	0.000221485529737649	0.00568654057046632	Cmklr1	14747
Ung	320.601256085844	1.30752544392379	0.308722125706589	4.23528258925787	2.28264461704728e-05	0.00111504141500986	Ung	22256
Acacb	6387.86027814732	-1.29725849045602	0.28280721962818	-4.58707699245296	4.49494947778768e-06	0.000350691271579814	Acacb	100705
Trpv4	55.6905610399552	1.86779805472576	0.57018365301687	3.27578324079118	0.00105369397724257	0.0165454481338828	Trpv4	63873
Hnf1a	1111.7205676025	-0.589687023182046	0.163352791039055	-3.60989867042469	0.000306316643702586	0.00709224274069194	Hnf1a	21405
Hnf1aos1	414.993472970672	-1.20129827050784	0.363257675563662	-3.30701414262974	0.000942961311737384	0.01532381946083	Hnf1aos1	102638537
Dynll1	1003.54512158432	1.13034907509525	0.359723309939033	3.14227364161314	0.00167641280530124	0.0226020537271654	Dynll1	56455
Vsig10	76.8013376812034	0.862791571446416	0.228063519898056	3.78311959682145	0.000154874950190626	0.00448864688386986	Vsig10	231668
Fbxo21	4206.313654612	0.983039115392965	0.342272216042393	2.8720973228841	0.00407757369855417	0.040904947121023	Fbxo21	231670
Tpcn1	2457.57550128434	-0.681601039964156	0.183403999621758	-3.71639136207418	0.000202088475288752	0.00531459138735952	Tpcn1	252972
Rasal1	51.2577283998559	2.89190910819013	0.72865357398319	3.96883953012333	7.22234957014649e-05	0.00261306194777476	Rasal1	19415
Oas2	240.26022287426	1.4136659839441	0.464791694453013	3.04150440039115	0.00235399124538937	0.0283685240714494	Oas2	246728
Oas3	193.528052747824	1.79713488279413	0.607812137214822	2.95672753596061	0.00310922731166872	0.0338967549699937	Oas3	246727
Oas1g	119.949998652426	1.48005244215877	0.504869866569348	2.93155234677781	0.00337272520218066	0.0359364416040764	Oas1g	23960
Acad10	1528.62357926947	-0.848485234639265	0.195279895214911	-4.34496973539178	1.3929486643763e-05	0.000816039890141022	Acad10	71985
P2rx7	262.115348422957	1.22450801591878	0.40977934772678	2.98821310227478	0.00280613819601872	0.0316618553686499	P2rx7	18439
Hpd	62222.6275186787	-0.991753364058578	0.348992123072048	-2.84176432215301	0.00448646438942182	0.0434748318495537	Hpd	15445
Mlxip	485.45113472127	1.03864917808168	0.276958216069048	3.75020171931904	0.000176692373469722	0.0048397834476848	Mlxip	208104
Kntc1	33.6415119495962	2.16254318467795	0.762673688027255	2.83547632313319	0.00457574066529074	0.0440502004865591	Kntc1	208628
Hcar2	108.221828448383	1.65149244996129	0.591597620890529	2.79158061432923	0.00524512902241904	0.0484404846179517	Hcar2	80885
Ncf1	622.835375612977	1.26233484378772	0.449641920068117	2.80742250099032	0.0049939694656989	0.0466576193781698	Ncf1	17969
Clip2	333.8756465526	1.20481203486373	0.420026144586489	2.86842152659295	0.00412525518538449	0.0410929236123538	Clip2	269713
Lat2	93.7029652053779	1.13217117997365	0.330486653448433	3.42576974942896	0.000613059841509846	0.0113395405740844	Lat2	56743
Pom121	897.016268119964	0.539118250937971	0.138754947875033	3.88539838898946	0.000102162216911605	0.00333028596989868	Pom121	107939
Hip1	676.342929832412	1.52537040363652	0.411824839915353	3.7039300590757	0.000212284810382357	0.00549362190395594	Hip1	215114
Orai2	129.524321589477	1.25236995078237	0.429392852561652	2.9166064206962	0.00353861983374365	0.0370946371755066	Orai2	269717
Serpine1	236.660027293781	2.74943656619646	0.705132191254004	3.89917890616633	9.65194404585451e-05	0.00319698798557056	Serpine1	18787
Mcm7	682.452357374953	0.573138908841705	0.190004466399548	3.01644966406468	0.00255753676833315	0.0299871233596872	Mcm7	17220
Nxpe5	12.713002230244	4.22021095828805	1.14789305120967	3.67648445457591	0.00023647025822281	0.00592750403101928	Nxpe5	381680
Fam20c	2130.25660643568	-0.641686996447447	0.216077850926579	-2.9697027885819	0.00298087994949158	0.0330584312427098	Fam20c	80752
Adap1	179.209761608539	1.30285348178947	0.386904604769145	3.3673765205427	0.000758870017231299	0.013247633323077	Adap1	231821
Mafk	889.66693574405	0.708093195527688	0.239893344962648	2.95170003835638	0.00316029770183467	0.0343171640947245	Mafk	17135
Tmem184a	561.821399304593	-0.704347074990034	0.235558680573997	-2.99011300824796	0.00278874252068194	0.031605956238786	Tmem184a	231832
Nudt1	622.092809493312	-0.876958653093439	0.296361572693966	-2.95908354487989	0.00308555438223987	0.033792441825946	Nudt1	17766
Lfng	450.370662898584	1.24881506916039	0.388942990725294	3.21079206706263	0.00132369677818584	0.0194040038846797	Lfng	16848
Ttyh3	1037.55611510606	1.14848174030634	0.222033500343953	5.17256062047945	2.30907549926568e-07	4.26615930171473e-05	Ttyh3	78339
Card11	141.926775049877	1.85742425982335	0.618201506378147	3.00456119996444	0.00265964245878743	0.0307465127503923	Card11	108723
Bhlha15	62.8408426910009	1.95471448250568	0.470534822432037	4.15423979122825	3.2637077951012e-05	0.00145997711203685	Bhlha15	17341
Cyp3a16	3232.53975395631	-1.77857978294401	0.416749163529692	-4.2677464973899	1.97457530933842e-05	0.00104020126498071	Cyp3a16	13114
Cyp3a41b	2537.44804239023	-4.08757264349653	0.546336236669908	-7.4817893618252	7.33173942057738e-14	1.34105660379494e-10	Cyp3a41b	100041375
Cyp3a41a	10014.4107900182	-2.7242848708948	0.688339604811183	-3.95776278431937	7.56550352944531e-05	0.00271336207193309	Cyp3a41a	53973
Cyp3a44	3427.80144624621	-2.84272483807345	0.447848542110892	-6.34751388198013	2.18822238975674e-10	1.33416729556206e-07	Cyp3a44	337924
Slc7a1	155.20534317261	1.80323695149473	0.442870385142785	4.07170362252458	4.66705387140654e-05	0.00194924266815614	Slc7a1	11987
Alox5ap	324.709345213163	1.92124463135672	0.508036670666777	3.78170463331942	0.000155758107509154	0.00450601169232166	Alox5ap	11690
Hsph1	1393.96638372361	-0.987184179079682	0.332373608205347	-2.97010398752773	0.00297698958418967	0.0330459895717669	Hsph1	15505
Fry	115.88645758428	1.20094043650532	0.378429841392799	3.1734823873437	0.00150622040091329	0.0212289385615022	Fry	320365
Tfpi2	2205.35607346711	-0.98505187003326	0.237617295811868	-4.14553943418819	3.39014647410693e-05	0.00150427469694739	Tfpi2	21789
Gngt1	116.437788099139	-2.07866451365999	0.362285329911805	-5.7376447292691	9.60022320825907e-09	3.03920912412232e-06	Gngt1	14699
Sgce	280.506602466005	1.02560703256947	0.287361834875608	3.56904399992237	0.000358286254423951	0.00792756494667619	Sgce	20392
Peg10	91.2981545493701	3.54219399722946	0.55394203097762	6.39452108549706	1.61051325315326e-10	1.01970266051573e-07	Peg10	170676
Ppp1r9a	184.834502597895	1.9833542148643	0.590507342351576	3.35872913445241	0.000783017761685178	0.0136258333962594	Ppp1r9a	243725
Pon1	37707.0459376738	-0.907437965769899	0.295918951589761	-3.06650845069193	0.00216574686244545	0.0269252481868486	Pon1	18979
Pon2	2222.83403485418	0.475771698336529	0.121124979358639	3.92794038732356	8.56764398025347e-05	0.00296923469976321	Pon2	330260
Asns	679.314779937575	4.51854432835063	0.556640426317671	8.11752814692608	4.7577448407356e-16	1.30536659280316e-12	Asns	27053
Mdfic	1176.04209262642	0.543404106062219	0.175250212594136	3.10073293503326	0.00193042313071555	0.0249304626104485	Mdfic	16543
Tfec	196.358382783407	1.99351350616474	0.443657631666412	4.49336011346621	7.01080804720713e-06	0.000486970135329636	Tfec	21426
Tes	92.2185478194165	1.45589340255111	0.470332929187494	3.09545284244967	0.00196512618743597	0.0252283647551743	Tes	21753
Arf5	4078.890863909	-0.682933012645691	0.235674606694668	-2.89777936716991	0.00375814866403195	0.0386908338382076	Arf5	11844
Strip2	10.34146432511	2.24974629584177	0.754346988693245	2.98237592190698	0.00286020559315454	0.0320447928098125	Strip2	320609
Gm32533	10.3092767714653	-4.88858421057125	1.20324443019239	-4.06283552028543	4.84801911334398e-05	0.00199022669934835	Gm32533	102635113
Akr1d1	7848.52049186468	-0.915939946169469	0.256466309106889	-3.57138506558274	0.000355098371807212	0.00786760349487258	Akr1d1	208665
D630045J12Rik	201.726868919819	1.125528475871	0.325595190540673	3.45683384942505	0.000546561727147019	0.0104988321497015	D630045J12Rik	330286
Gm53067	19.7822506198118	2.64600323578855	0.878312105703874	3.01260021193498	0.00259019900122478	0.0302014351276915	Gm53067	102637404
Trbv1	6.96493333068684	-2.82927787148625	0.899730818780325	-3.14458259340456	0.00166323954044831	0.0224796792404435	Trbv1	621968
Ephb6	154.15002411816	1.66087278805774	0.581414437646555	2.85660740517661	0.00428195105261055	0.0420080323170888	Ephb6	13848
Tmem139	16.8819200061297	1.84103646868007	0.625627896496611	2.94270201023563	0.00325361433534211	0.0350629711517128	Tmem139	109218
Ezh2	171.696927089336	1.05803378136523	0.24820124350425	4.26280612630015	2.01875658342616e-05	0.00105085499604006	Ezh2	14056
Gpnmb	263.202448311804	1.82158509349975	0.648787648270702	2.80767535934918	0.00499005032408577	0.0466474778166383	Gpnmb	93695
Hibadh	12254.1218260724	-1.03878933072943	0.26568537223468	-3.90984765925263	9.235434708586e-05	0.00311544520845784	Hibadh	58875
Jazf1	43.76669631198	1.38777404397375	0.468906884644106	2.95959408876466	0.00308044620715883	0.033792441825946	Jazf1	231986
Pde1c	30.9106725222168	2.94303809494684	1.00458971471637	2.92959210295893	0.00339407211694215	0.0360705069006467	Pde1c	18575
Hpgds	217.422161296567	2.93794806651305	0.632800234357661	4.64277335405111	3.43763380838962e-06	0.000294741290383906	Hpgds	54486
Mad2l1	160.012443354586	0.824559466442552	0.270856105387441	3.04427129402557	0.0023324470032472	0.0282492767905152	Mad2l1	56150
Igkv2-137	58.0586804069949	3.42677252002835	0.638055974181582	5.37064561525936	7.84552526184961e-08	1.74128093674202e-05	Igkv2-137	692187
Igkv12-89	63.1069714687017	5.95455100150798	1.40525845908282	4.23733510588109	2.26188421504652e-05	0.00111482448946395	Igkv12-89	384411
Igkv8-24	63.322825564327	2.34028786053118	0.771493225907865	3.03345224810913	0.00241772971409422	0.028861977196098	Igkv8-24	677858
Rnf103	4290.43072197304	-0.908965822319831	0.174563435650956	-5.20708027388583	1.91835119021259e-07	3.67208108061391e-05	Rnf103	22644
0610030E20Rik	1338.21933706354	-0.531107116507604	0.189072965323965	-2.80900611886837	0.00496947020684271	0.0465508633567253	0610030E20Rik	68364
Mat2a	3186.46188031793	0.72273811361842	0.226361464259124	3.19284961326754	0.00140876293762614	0.0202541969250668	Mat2a	232087
Gm31249	111.798214192634	-2.52183030613995	0.630788962831245	-3.99789859166356	6.39073177239017e-05	0.00245804267376372	Gm31249	102633417
Hk2	318.888831220976	2.24352111660768	0.513106600165558	4.37242693016185	1.22872947520226e-05	0.000749160911880724	Hk2	15277
Dok1	215.458610405554	1.3014091494279	0.432932336842053	3.00603359619841	0.00264679752351821	0.0306626184603496	Dok1	13448
Mthfd2	220.93435104634	2.11773996504595	0.456558974204495	4.63848064477516	3.50979797137299e-06	0.000299369400024571	Mthfd2	17768
Sfxn5	1429.2382622404	-1.07529004325076	0.295061235034408	-3.64429452457681	0.000268126242328166	0.00649102088412686	Sfxn5	94282
Rab11fip5	172.529259828492	0.910144189078799	0.322345857961867	2.82350204477102	0.00475021229362919	0.0449413763090366	Rab11fip5	52055
Nat8f7	23.8764969287705	-5.6415706589618	1.20266771092703	-4.69088062122598	2.72031664835109e-06	0.000250177947850032	Nat8f7	100043497
Nat8f2	32374.0906330527	-1.03657283364055	0.278198393574959	-3.72602019846407	0.000194526823071972	0.00520324863280804	Nat8f2	93673
Fam136a	2235.91853402898	-0.876176725633642	0.197863037274935	-4.428198099558	9.50236071097169e-06	0.000611640053617769	Fam136a	66488
Asprv1	40.3954134353526	3.51197015266451	0.984820045674104	3.56610344000521	0.000362328405679189	0.00799636426770471	Asprv1	67855
Mcm2	260.76499271684	1.4023437247277	0.366835224390764	3.82281643497213	0.000131936000504375	0.00400677544582025	Mcm2	17216
Plxna1	661.935875192536	1.40241431447268	0.466633169478284	3.00538925692025	0.0026524116365592	0.030706048073866	Plxna1	18844
Chst13	255.827264065768	-0.754093543338759	0.237153320235242	-3.17977223591364	0.00147390850783471	0.0209260183474409	Chst13	71797
Uroc1	22738.668748794	-0.962762984708321	0.279212872202065	-3.44813252023558	0.000564477009259736	0.0106809431338319	Uroc1	243537
Aldh1l1	50823.4633462602	-1.05313919350039	0.185361893409276	-5.68153019010805	1.33494943924842e-08	3.72473519811992e-06	Aldh1l1	107747
Slc41a3	112.51284304568	1.33892058315625	0.355402873492994	3.76733190139117	0.000165001571105185	0.00468761192770085	Slc41a3	71699
Nup210	997.52148011136	0.972961065524164	0.295853575515085	3.28865745100504	0.00100666460630783	0.0159704516166596	Nup210	54563
Tmem43	630.879928166895	0.981714170822012	0.231178538075054	4.24656276052447	2.17074994230632e-05	0.00109953494000759	Tmem43	74122
Grip2	13.8154217129028	-2.11538056563714	0.706255708908616	-2.99520490801563	0.00274260531460947	0.0312448226222153	Grip2	243547
Pdzrn3	218.041790839504	0.964508724789224	0.340677818975178	2.83114623573277	0.0046381509911477	0.044391419544345	Pdzrn3	55983
Edem1	7063.93348624383	-0.654682667253931	0.201183637490013	-3.25415463912383	0.00113730352353741	0.0174323003766042	Edem1	192193
Rad18	50.2672513104184	1.76178910306566	0.446367369751103	3.94694868499918	7.91535132982063e-05	0.00280824382740317	Rad18	58186
Gm26799	11.3103589472269	3.17086467687065	0.756879752683273	4.1893902771601	2.79704985639477e-05	0.00129339985213401	Gm26799	105242738
Vgll4	1162.9889308868	-0.447604917629701	0.151830303110775	-2.9480604889732	0.00319774487672807	0.0346096490208399	Vgll4	232334
Cand2	51.9727787037224	1.53215598038743	0.352526891751413	4.3462102217945	1.38509827846754e-05	0.000816039890141022	Cand2	67088
Alox5	33.0401248567677	3.96328628735606	0.769923715635603	5.14763502782117	2.6379110888538e-07	4.61971195156502e-05	Alox5	11689
Rassf4	976.154310194985	2.06839193780183	0.557251382384882	3.71177533728079	0.000205810625896648	0.00538641418682134	Rassf4	213391
Cxcl12	13236.9549167102	-0.605845097356927	0.193793986123007	-3.12623270451942	0.00177061383098429	0.0234684741430462	Cxcl12	20315
Zfp9	61.5842126518892	1.32709849777264	0.335735842888569	3.95280553412078	7.72402085684011e-05	0.00276419198576743	Zfp9	22750
Cacna2d4	9.31128880129388	3.26271427608128	0.987080934472777	3.30541717718818	0.000948351278487665	0.0153810430999645	Cacna2d4	319734
Lrtm2	72.1144723832254	3.68982196320342	0.906526441091922	4.07028608979016	4.69554388729412e-05	0.00195197079476353	Lrtm2	211187
Adipor2	23040.1158770046	-0.97043076241696	0.224324922663443	-4.32600511300703	1.51837899207164e-05	0.000867046903641385	Adipor2	68465
Fbxl14	623.010686058789	0.505289372457994	0.134151798242592	3.76654937971283	0.000165519358640232	0.00468981012381326	Fbxl14	101358
Hdhd5	778.093813614821	-0.501021428949702	0.178566682656359	-2.80579457206968	0.00501926802762231	0.0468142721080558	Hdhd5	214932
Tuba8	218.324981064051	2.72912650572277	0.829864919161439	3.28863944324878	0.00100672900943498	0.0159704516166596	Tuba8	53857
Usp18	567.572403204035	1.02514309640439	0.362560682641438	2.82750762971788	0.00469118975236018	0.0445365430815186	Usp18	24110
Slc6a12	3137.7739890178	-0.931711191648561	0.199815021090248	-4.66286862001105	3.11831841756498e-06	0.000274255442905086	Slc6a12	14411
Gm10319	1235.82613531244	-1.07272419586259	0.378237619660671	-2.83611185165814	0.00456664496607393	0.044039900077041	Gm10319	381806
Apobec1	1485.87030321898	1.04156172889358	0.37333636014192	2.78987486913314	0.00527284159420864	0.0486010740895088	Apobec1	11810
Slc2a3	96.0260252945499	1.55352731866655	0.410846502929495	3.78128402600315	0.000156021544443163	0.00450601169232166	Slc2a3	20527
Foxj2	495.352307932905	0.595601890916791	0.179058245175444	3.32630251309126	0.000880063582947574	0.0146661552059875	Foxj2	60611
C3ar1	417.258210800919	1.73072242242142	0.498505169154105	3.47182442532787	0.000516934301404797	0.0101927344371217	C3ar1	12267
Clec4a2	346.032711965339	2.62518710707464	0.875537861041553	2.99837074315858	0.00271427264583994	0.0310881479887311	Clec4a2	26888
Clec4n	713.629893719607	3.02509376626896	0.762003075568006	3.96992330249327	7.18957711729088e-05	0.00261268915021727	Clec4n	56620
Clec4e	47.8239268736034	2.27355762582914	0.706571066383489	3.21773383315299	0.00129207659174241	0.0190763810343171	Clec4e	56619
Gm52877	176.825686218071	2.23494088195221	0.563687031107094	3.96486127694429	7.34386431240824e-05	0.00265119943664176	Gm52877	115490372
Pex5	5659.00473997672	-0.527773331186126	0.180749874936449	-2.91990980005762	0.00350132711357612	0.0368299341493227	Pex5	19305
Clstn3	1239.48122279653	-1.34895702693594	0.460820717837491	-2.92729249081125	0.0034192714853186	0.0362006317374963	Clstn3	232370
Atn1	1345.35738764226	0.50116604074053	0.163295713303245	3.06907040364157	0.00214725981995832	0.0267992351449233	Atn1	13498
Cdca3	101.157066550308	1.18495690187581	0.261184239920857	4.53686218676466	5.70973910510015e-06	0.000412901558869364	Cdca3	14793
Gpr162	28.4410458330008	2.32612893041589	0.664472740646236	3.50071385645347	0.000464013773023279	0.00943036386606076	Gpr162	14788
Lpar5	80.2053225164998	1.86480700565212	0.588225742982768	3.17022338430154	0.001523217860635	0.0212917926524965	Lpar5	381810
Iffo1	408.638896930069	0.77547716088967	0.249355475718503	3.10992633570679	0.00187134007370225	0.0244492065819734	Iffo1	320678
Ncapd2	268.406951829065	1.08731582688183	0.319029786244535	3.40819532771904	0.000653940661628264	0.0118686214693914	Ncapd2	68298
Gm53066	13.1495032804102	2.92673314588781	0.743518937152794	3.93632629868896	8.27384574638665e-05	0.00289180570439526	Gm53066	105242769
Scnn1a	1075.69701802529	-0.863736596425902	0.259666588993751	-3.32632935093043	0.000879978842935471	0.0146661552059875	Scnn1a	20276
Cd9	1351.87320196883	1.42761106560395	0.357078632158706	3.99802994923943	6.38718711013588e-05	0.00245804267376372	Cd9	12527
Vwf	694.753208486361	1.1559853092804	0.299819887947173	3.85559916386896	0.000115446520207636	0.00361996307744401	Vwf	22371
Ntf3	75.2205024016066	2.65958218169212	0.564800728179986	4.7088858937246	2.49074449678317e-06	0.000238387418058399	Ntf3	18205
Rad51ap1	19.7970831004613	2.42445672812404	0.65548279786495	3.69873433142872	0.000216677250389712	0.00558206712975813	Rad51ap1	19362
Foxm1	55.2762504428844	2.53891138337097	0.543445860130849	4.6718754702808	2.98461901935097e-06	0.000267026077698672	Foxm1	14235
Fkbp4	8234.00737314243	-1.1551897348441	0.224839856162332	-5.13783345427005	2.77924021014516e-07	4.79976135480538e-05	Fkbp4	14228
Gm44478	102.190955808768	-2.49279738486861	0.70883361953434	-3.51675952744202	0.000436849360029928	0.00902310434731828	Gm44478	115490380
Clec12a	1066.10121119701	2.15261441424201	0.708118274313924	3.03990801018039	0.0023665041771527	0.0284776255586899	Clec12a	232413
Clec1b	773.261842997294	1.07886375920148	0.381641184111115	2.8269060156971	0.00470001199073502	0.044594580629095	Clec1b	56760
Klrc1	47.2810957949576	1.9130436415285	0.631117194942926	3.03120190173475	0.00243582309289776	0.0289938682250781	Klrc1	16641
Klra3	14.2492678036854	2.70510750365417	0.915429484327112	2.95501461332389	0.00312654241288047	0.0340629657186223	Klra3	16634
Klra2	206.976067509961	1.20341451344122	0.425372479984423	2.82908408528283	0.0046681432288076	0.0444459073641589	Klra2	16633
Arhgdib	1164.97424388749	1.21757644264885	0.416244310249528	2.92514855498912	0.00344291822880882	0.0363749183957859	Arhgdib	11857
Ptpro	86.0228369161313	2.04221599803571	0.509652483119529	4.0070755380912	6.1475206261836e-05	0.00238118787172316	Ptpro	19277
Dera	2658.42546418815	-0.732653589805705	0.204201344005982	-3.58789798065307	0.000333354668051578	0.00754359229982367	Dera	232449
Slc15a5	122.997662903719	-2.14261858846583	0.651590318920621	-3.28829101085348	0.00100797589780764	0.0159704516166596	Slc15a5	277898
Irag2	327.346351323275	1.36797243288831	0.425622869855606	3.21404823324554	0.00130877686287141	0.0192538737413665	Irag2	16970
Nlrp12	824.338490409828	1.96960633525082	0.404169936407703	4.87321336355902	1.0979752917669e-06	0.000135901272579449	Nlrp12	378425
Tarm1	8.84039786048717	3.9490491124837	1.3180353843524	2.99616319817091	0.00273400070476837	0.0311799565700617	Tarm1	245126
Pirb	774.910587365113	1.91357426958119	0.449324341905561	4.25878166641455	2.05544107479196e-05	0.00106071068881584	Pirb	18733
Pira1	43.3554709751719	2.64636069667604	0.688269489750736	3.84494843383867	0.000120577792006533	0.00373813862902362	Pira1	18722
Pira2	180.543592394851	2.74445994215027	0.624278141228221	4.39621341979194	1.1015563041666e-05	0.000694782370850212	Pira2	18725
Pira12	33.6610390529864	3.32636723786648	0.90283100204486	3.68437418557011	0.000229265234552762	0.00581535329924125	Pira12	100038909
Lilra6	21.1340031117126	2.75575574228994	0.828424425571973	3.32650228219342	0.000879432996851622	0.0146661552059875	Lilra6	18726
Lair1	379.611952383473	2.07677645383136	0.40953081474589	5.07111157220241	3.95498807272173e-07	6.26800315834164e-05	Lair1	52855
Lilra5	290.356988771758	1.05171958923357	0.375376214161878	2.80177472507627	0.00508223486574197	0.0472955932248695	Lilra5	232801
Ppp1r12c	1404.37503237565	0.414176304843003	0.140415071155011	2.94965705202524	0.00318126839612832	0.0344766559164347	Ppp1r12c	232807
Tmem86b	2412.09747828346	-1.03211687007645	0.321709213929712	-3.20822912551691	0.0013355505128357	0.0195603492369229	Tmem86b	68255
Ube2s	606.167895386976	0.500762904559266	0.180373467927638	2.7762559001203	0.00549889091048729	0.0499573632276169	Ube2s	77891
Zfp784	121.046475584212	-0.874056764222943	0.221771930434918	-3.94124162831981	8.10609185294097e-05	0.00285133512998107	Zfp784	654801
Zfp444	892.177500491497	-0.66323811798076	0.199390125035205	-3.32633382853667	0.00087996470570771	0.0146661552059875	Zfp444	72667
Peg3	258.238205990269	2.09403470806946	0.645767272372061	3.24270801209476	0.00118399483701881	0.0179474429162096	Peg3	18616
Vmn2r29	45.346149791731	-0.915796228556226	0.324682215062316	-2.82059252423314	0.00479350478665184	0.045237888962067	Vmn2r29	76229
Slc27a5	36303.7804130043	-0.759511291795875	0.175590627142924	-4.32546602375116	1.52209729029413e-05	0.000867046903641385	Slc27a5	26459
Lig1	318.102256885786	1.11531147858027	0.364830106659737	3.05707083439931	0.00223511450650535	0.0274467217528825	Lig1	16881
Sult2a8	13581.2344004984	-2.31641575855261	0.805827397168205	-2.8745805450309	0.00404564566414089	0.0406589859115307	Sult2a8	76971
Sult2a7	1671.59681940584	-6.44679496667732	1.14079005124377	-5.65116689056725	1.5936227048867e-08	4.37236949464081e-06	Sult2a7	638251
Meis3	118.732122300576	1.61761903643537	0.575083911237065	2.81284001313079	0.00491060766203205	0.0461143316214328	Meis3	17537
C5ar1	211.395651818722	1.99344092551515	0.525404412496478	3.79410769704663	0.00014817535362532	0.00434032503804274	C5ar1	12273
Slc1a5	297.754802843169	1.34710172118889	0.461923858903791	2.91628521719087	0.00354226519498824	0.0370946371755066	Slc1a5	20514
Pglyrp1	73.9953298457635	2.39808291015954	0.647205455948944	3.70528846460885	0.000211150288148442	0.00549124177488098	Pglyrp1	21946
Dmpk	2657.11736610318	1.39348075915574	0.325068189190355	4.2867336930952	1.81319442513393e-05	0.000981868639031407	Dmpk	13400
Apoc1	110175.051123981	-1.12465645285802	0.380197359843996	-2.95808590916963	0.00309555838576398	0.033809161884501	Apoc1	11812
Pvr	342.813291416999	0.908506450161175	0.262143400900821	3.4656849916466	0.000528882543259929	0.0103402190346139	Pvr	52118
Plaur	81.5214863193689	2.06629791964646	0.418966155595585	4.9318969851135	8.14348631028733e-07	0.000108990302146301	Plaur	18793
Cd177	91.4987680036932	3.95649253414859	0.827255659443118	4.78267206635005	1.72980204113611e-06	0.000187342113165675	Cd177	68891
Arhgef1	2272.16882440515	0.397714228929085	0.135016891828571	2.94566275036206	0.00322263559844168	0.0348332417738325	Arhgef1	16801
Megf8	792.644487810207	1.20074015348428	0.298065770726315	4.02844026859698	5.61481219055888e-05	0.00221657166141439	Megf8	269878
Ceacam1	4308.22857613331	-0.687805061473921	0.181806328323048	-3.78317447922812	0.000154840790168796	0.00448864688386986	Ceacam1	26365
Tgfb1	1076.20241832019	1.13095991718675	0.38300282321639	2.95287618949945	0.00314828206127024	0.0342476857095617	Tgfb1	21803
Cyp2a12	23477.4392786909	-0.73742651119596	0.192645702626624	-3.82788975378912	0.00012924662072614	0.00394741719924623	Cyp2a12	13085
Cyp2f2	20947.6194623253	-2.40448993695983	0.434831844286125	-5.52970066143003	3.20777683043263e-08	7.8815555496391e-06	Cyp2f2	13107
Ltbp4	2307.20147791672	-0.617334948677687	0.168768831805546	-3.65787297377856	0.000254317024942101	0.00620232128088424	Ltbp4	108075
Lgals4	573.804211490006	1.27938776324138	0.455646658943051	2.80785064068972	0.00498733520865804	0.0466474778166383	Lgals4	16855
Rasgrp4	88.7054075721446	1.46364779050524	0.401723874948003	3.64341748594028	0.000269041927011311	0.00650362437953041	Rasgrp4	233046
Kcnk6	233.807742365613	1.31060659095354	0.37610557081336	3.48467742213774	0.000492730672617536	0.00985581085374226	Kcnk6	52150
Prodh2	8280.19814490834	-0.936195533212909	0.320777184306047	-2.91852282212099	0.00351694129907202	0.0369233977457421	Prodh2	56189
Arhgap33	34.6829704622324	1.27981973247334	0.401653712686682	3.18637595532867	0.00144067252170869	0.0205871102885143	Arhgap33	233071
Cd22	319.162036410363	1.49415554327828	0.507902533275228	2.94181549684969	0.00326294271973119	0.0350629711517128	Cd22	12483
Mag	34.3253162121136	1.99935600719643	0.642252613545527	3.11303677872025	0.00185172940284461	0.0243011624792994	Mag	17136
Hamp2	8705.04479708596	-4.54810445346699	1.05963703626351	-4.29213428543843	1.76963866656218e-05	0.000967833612257363	Hamp2	66438
Cebpa	21499.8353757222	-0.985848998376212	0.305379871754301	-3.22827104718085	0.0012454090830743	0.018570583628233	Cebpa	12606
Gm35724	166.640899425736	-2.08584800469686	0.331130220391948	-6.29917741191944	2.99229349179718e-10	1.75925483792733e-07	Gm35724	102639398
Gm51475	38.6446502322831	-2.75227490704342	0.746024550730816	-3.68925513824881	0.000224911579768613	0.00574921494743931	Gm51475	115486511
Ccne1	52.5222472457919	2.58979041884618	0.4552066152038	5.68926358349759	1.27588397922442e-08	3.71461135784461e-06	Ccne1	12447
Etfb	14139.362528056	-0.634839907808832	0.224036368293801	-2.83364666479642	0.00460201847180722	0.0441829975637623	Etfb	110826
Siglece	508.645095527412	1.83008613455601	0.565437362981434	3.23658508328199	0.00120969158453451	0.0182045750751139	Siglece	83382
Irf3	2356.2448863747	-0.485350175542236	0.162746934860547	-2.9822385039578	0.0028614898208252	0.0320447928098125	Irf3	54131
Trpm4	94.5713229991878	1.3554597287893	0.315372678762398	4.29796180857665	1.72375854234497e-05	0.000952231984029629	Trpm4	68667
Tulp2	42.6985211199613	-2.13904511370969	0.457830741979078	-4.67213080638311	2.98091010930169e-06	0.000267026077698672	Tulp2	56734
Fgf21	1008.50279989432	4.0667086152601	0.806534333219056	5.04220148822303	4.60206331335736e-07	6.88719693313536e-05	Fgf21	56636
Fut1	33.3236686946754	1.97977779941122	0.623726268299677	3.17411322888202	0.0015029504752963	0.021201003191369	Fut1	14343
Sphk2	2221.43937612487	-0.866370842784285	0.268791524831741	-3.22320744051219	0.00126763715851938	0.0188168105532425	Sphk2	56632
Tmem86a	996.440286380465	1.24831407371798	0.41085974193649	3.03829737086031	0.00237919048675827	0.0285884918197187	Tmem86a	67893
Gm45086	18.0749612164151	-2.06153189306072	0.740066952870142	-2.78560187705403	0.0053428447807063	0.0489993931921934	Gm45086	108167426
Gabrb3	101.607093773312	1.84732238895277	0.507988481669755	3.63654385012951	0.000276320622137191	0.00662123738227429	Gabrb3	14402
Apba2	28.0489244489605	3.07543676698857	0.974468680089534	3.15601396928016	0.00159941200219198	0.0219006454126297	Apba2	11784
1810008I18Rik	2134.53039936716	-1.87412613265117	0.316644245617754	-5.91871211490001	3.24472341836812e-09	1.24220085844595e-06	1810008I18Rik	100503969
Mfge8	1256.16158984892	1.11403869965065	0.351316173756938	3.17104301728337	0.00151892648170278	0.0212917926524965	Mfge8	17304
Fanci	17.0444902462754	1.90558602009623	0.634927193741084	3.00126697813687	0.00268858727160959	0.0309470810352542	Fanci	208836
Kif7	46.9861189023877	1.33312485111708	0.390672235326632	3.41238698471235	0.000643966230385357	0.0117788578717819	Kif7	16576
Prc1	71.6860909982982	2.04230690202749	0.535804951542599	3.81166112061417	0.000138036034582721	0.00410913056293083	Prc1	233406
Fes	584.841924709453	1.30642685321134	0.360442112682977	3.6245122510432	0.000289507297499335	0.00680453944122388	Fes	14159
Iqgap1	1706.17269308152	1.49582910871086	0.462540694804078	3.23394054947849	0.00122094868107597	0.0183053344151845	Iqgap1	29875
Ndufs6b	27.8330002949538	-1.8103063920033	0.553672515737983	-3.26963383687263	0.00107686781106909	0.0167714265901791	Ndufs6b	623286
Fsd2	21.2259771964157	2.4295127710716	0.852872131520321	2.84862487737848	0.00439086178518842	0.04274533808857	Fsd2	244091
Homer2	1320.45861312965	-0.821717683484666	0.289796275736564	-2.83550118577658	0.00457538452237468	0.0440502004865591	Homer2	26557
Il16	352.476767188895	0.641360567843467	0.223109109459911	2.87464984910761	0.0040447578509115	0.0406589859115307	Il16	16170
Tmem135	3988.57265481219	-0.513639780743386	0.176498837322	-2.91015957122887	0.00361244267674284	0.0376028702902258	Tmem135	72759
Hikeshi	580.202700614309	-0.404714758992248	0.138989118306003	-2.91184492660219	0.00359300964646573	0.0374592303990619	Hikeshi	67669
Prcp	682.25950619454	0.789397538232421	0.283341119915767	2.78603239257012	0.0053357539428318	0.0489886408271448	Prcp	72461
Nars2	571.690302266462	-0.576118083408479	0.199969168913143	-2.88103454417375	0.00396372195864494	0.040154332851208	Nars2	244141
Thrsp	19395.2661670456	-2.47617805870406	0.682769059809601	-3.62666998910961	0.000287099839836739	0.0068003418178308	Thrsp	21835
Pak1	277.207737149479	1.45816506414317	0.450325293920772	3.23802611984686	0.00120359789545206	0.0181609794270686	Pak1	18479
Dgat2	23156.5081355051	-0.940582699317772	0.260740175853482	-3.60735623591169	0.000309332829970303	0.00715201832439764	Dgat2	67800
Slco2b1	6962.81724247894	-0.840637278442819	0.184941194376762	-4.54543013672915	5.48231797778863e-06	0.000404708154934334	Slco2b1	101488
Gm34280	18.2607389169594	-1.4687479765876	0.503611804507823	-2.91642881171739	0.00354063510849684	0.0370946371755066	Gm34280	102637485
Gm10603	12.8957806924618	3.77665995418763	1.01047286443084	3.73751744072302	0.000185846202153813	0.00502364561552722	Gm10603	100038497
P2ry6	224.084080155768	2.25321374284757	0.523793800093825	4.3017190017216	1.69478153055788e-05	0.000948962365851831	P2ry6	233571
Atg16l2	512.669961523641	1.21537788691377	0.385461322232348	3.15304757394354	0.00161575472218797	0.0220004584256892	Atg16l2	73683
Gm19765	67.4183183910805	1.4462132109409	0.47592352556987	3.0387512556964	0.00237560914609345	0.0285663095419944	Gm19765	102638993
Folr2	944.184541688122	1.56103878606241	0.518022957047177	3.01345483791028	0.00258291481755054	0.0301988236694012	Folr2	14276
Gm35597	38.7464916294304	1.44989497760957	0.489489426400502	2.96205576547687	0.00305592431022253	0.0336735693295198	Gm35597	102639241
Gvin3	325.542630806857	1.7399707058698	0.567226042182777	3.06750850009304	0.00215851321654878	0.026858234747412	Gvin3	434223
Ampd3	111.910780778867	1.21986946098253	0.352537834252659	3.4602511913892	0.000539671706216568	0.0104028988615189	Ampd3	11717
Lyve1	494.745297262267	1.98697309085565	0.553828363916245	3.58770554257155	0.00033360072860355	0.00754359229982367	Lyve1	114332
Btbd10	121.48750804424	0.77363682482912	0.258488850622018	2.99292144696946	0.00276320860510708	0.0314143232439729	Btbd10	68815
Nucb2	183.516167259354	1.09402223257244	0.324343937041623	3.37303124131481	0.000743455166798914	0.0130338221041999	Nucb2	53322
Itpripl2	646.727485885327	1.02288989313868	0.331815014478806	3.08271129546494	0.00205124051174238	0.0259152120524199	Itpripl2	319622
Tmc7	135.96871208486	2.03347623685512	0.520464620613614	3.90704027962114	9.34335826894623e-05	0.00313259396788987	Tmc7	209760
Gprc5b	230.487987802821	2.00776703453585	0.565659537266799	3.54942664670191	0.000386071010127167	0.00830784440354695	Gprc5b	64297
Acsm1	13053.6105242905	-0.600428796403752	0.181855251685501	-3.30168521853925	0.000961058591094437	0.0154803782060632	Acsm1	117147
Anks4b	2715.56132049266	-1.16425222368892	0.283973334031742	-4.09986461460774	4.13391899831928e-05	0.00177682962272407	Anks4b	72074
Igsf6	339.356077743602	1.67098216560171	0.487743470912943	3.42594471326089	0.000612665075056342	0.0113395405740844	Igsf6	80719
Plk1	49.985234747543	2.77972138545373	0.591163985630154	4.70211557710281	2.5747967654901e-06	0.00024220745344856	Plk1	18817
Prkcb	669.674354005252	1.93995535419724	0.586171656849922	3.30953455617854	0.000934512295881542	0.0152655925364657	Prkcb	18751
Aqp8	10478.4696526226	-2.00296477096785	0.368673327370581	-5.43289851005284	5.54459462477965e-08	1.31334105076614e-05	Aqp8	11833
Apobr	381.312944175828	2.12520168932073	0.584937975187761	3.63320861265428	0.00027991852400719	0.00667828803218314	Apobr	171504
Mvp	4367.1520361853	0.923866446074525	0.243780403368211	3.7897486151875	0.000150799816879452	0.00440935450349829	Mvp	78388
Sephs2	32340.7038762987	-0.707400251543657	0.199614487360266	-3.54383221828452	0.00039435612103041	0.0084200913935183	Sephs2	20768
Itgal	1721.3343035654	1.3509494017583	0.474377167641109	2.84783816319837	0.00440173021718479	0.0428258172785437	Itgal	16408
Hsd3b7	15247.6061075993	-0.973296183752647	0.303559486677557	-3.20627826329964	0.00134463891130223	0.0196555193468709	Hsd3b7	101502
Stx1b	148.124583857234	-1.25532003851813	0.448045929250471	-2.80176641849674	0.00508236571587864	0.0472955932248695	Stx1b	56216
Prss36	234.495385081472	-0.968035371926616	0.34668621573363	-2.79225226730787	0.00523425309476204	0.0484404846179517	Prss36	77613
Itgam	408.720322139652	2.57335296524423	0.58818466751208	4.37507658288521	1.21389853154851e-05	0.000746151270601552	Itgam	16409
Gm57509	7.32933508606615	-4.86216370808939	1.36928319302835	-3.55088248570119	0.000383941805287424	0.00828879470395319	Gm57509	115486548
Gm40457	7.88139874103127	-5.48363045892676	1.2096790650848	-4.5331283455272	5.81164777972457e-06	0.00041596237282533	Gm40457	105244935
Bag3	1603.51328114522	-0.944156201629699	0.245148678162354	-3.85136158476211	0.000117462914538519	0.00366921157330759	Bag3	29810
Plekha1	721.194556049294	1.20586027777962	0.264952518275446	4.55123161549271	5.33327975836654e-06	0.000399074779010136	Plekha1	101476
Acadsb	4062.68058729029	-0.717940225969666	0.22940859678621	-3.12952625153245	0.00175088427164391	0.0232631613234883	Acadsb	66885
Gm39103	46.5328791533285	-1.27769659144668	0.438378718212979	-2.91459539061367	0.00356149948535056	0.0371835396199751	Gm39103	105243074
Ptpre	141.828186668909	1.16773396745641	0.388311675121466	3.00720797820754	0.00263659309117981	0.0305874527603961	Ptpre	19267
Mki67	297.409131538122	1.68421659621562	0.596710242044134	2.82250324788468	0.00476503393559219	0.0450040095511869	Mki67	17345
Mgmt	852.98195331159	-0.892787106448529	0.260349223634054	-3.42919058481014	0.000605384261948574	0.0112571268681228	Mgmt	17314
Adam8	66.7984474574697	1.43931702040513	0.445566479048687	3.23030813152319	0.00123656870652206	0.0184890045838022	Adam8	11501
Paox	1723.12198788287	-1.293966021886	0.240584229847913	-5.37843242137687	7.51371749368535e-08	1.6943947586445e-05	Paox	212503
Ifitm6	93.3540832714986	2.24150542176235	0.690361700336268	3.24685656905725	0.00116687179134129	0.0177205197685058	Ifitm6	213002
Sigirr	993.967519057044	-0.632025291145074	0.187606727865112	-3.36888393256075	0.000754732033783309	0.0131893829513172	Sigirr	24058
Lrrc56	171.390758295142	-0.767957410615504	0.230450005733716	-3.33242521808776	0.000860926044015451	0.0145658422780908	Lrrc56	70552
Rassf7	945.832007586401	-0.759288535390562	0.262259793511519	-2.89517705029846	0.00378944732002937	0.0388672160637529	Rassf7	66985
Dusp8	93.1718264883498	2.18387460372818	0.514502973494745	4.24462970329264	2.18954691609951e-05	0.00110163761059872	Dusp8	18218
H19	5590.4055074894	7.60523113773854	1.23310466191842	6.16754714551688	6.93574372392706e-10	3.08584359954831e-07	H19	14955
Igf2	1366.59663194911	6.83678659077359	1.0974457430859	6.22972628382453	4.67250811389661e-10	2.40371339284269e-07	Igf2	16002
Slc22a18	4110.66620215712	-0.640495297212241	0.212788398200391	-3.0100104264569	0.00261238721781115	0.0303708463132819	Slc22a18	18400
Tpcn2	238.990296666626	1.14852585048063	0.318603867424839	3.6048710260919	0.000312307985588217	0.00719366940057383	Tpcn2	233979
Rps23rg1	138.887400331343	-2.52298197993251	0.408568546374037	-6.17517428182728	6.60905252046948e-10	3.02217284977691e-07	Rps23rg1	546049
Mcemp1	44.8179495888955	1.75393974940153	0.565413458026229	3.1020481109952	0.00192186721083201	0.0248920362114213	Mcemp1	69189
Cd209g	73.8310448725165	6.64627274158463	1.48579760885246	4.47320193678184	7.70569431222347e-06	0.000522149864445276	Cd209g	70192
Lrrc8e	44.3109301602572	2.03646357662902	0.448903927790205	4.53652429965095	5.71889028740513e-06	0.000412901558869364	Lrrc8e	72267
Shcbp1	28.8982815412311	2.12093310449235	0.643503332490899	3.29591627176592	0.000981012478475349	0.0157401826712097	Shcbp1	20419
Gm32540	79.824086969744	2.79918612308349	0.83018338770364	3.37176841230981	0.000746872220763203	0.0130658985103123	Gm32540	102635120
B930025P03Rik	89.1006349537602	3.79517360377841	1.08603906161603	3.49450930257627	0.000474934058175788	0.00958132900207086	B930025P03Rik	320014
Gm2814	95.2372984263267	1.6804772215847	0.447014240017802	3.75933711086649	0.000170364154434591	0.00474540560118821	Gm2814	100040507
4833411C07Rik	315.472322510533	1.13898828462157	0.310377202990983	3.66969053669402	0.000242844275061303	0.00602063622900479	4833411C07Rik	71624
3930402G23Rik	18.0983895252919	3.62927786695592	1.01281660470452	3.58335146767735	0.000339213688128206	0.00762860072946247	3930402G23Rik	665306
F7	4517.75666747653	-0.625225345905574	0.19787690900391	-3.1596680433957	0.00157948986075331	0.0217916630221898	F7	14068
F10	21039.841965493	-0.521929955292046	0.177418301134347	-2.94180449229318	0.00326305866871729	0.0350629711517128	F10	14058
Proz	14214.3441289985	-0.505756432975884	0.148571032794356	-3.40413890556932	0.000663729916309559	0.0119674938469748	Proz	66901
Tfdp1	858.041661157866	0.571841718570742	0.155127537721951	3.68626826009259	0.000227566472315904	0.0057890910308517	Tfdp1	21781
Angpt2	112.975015159184	2.4886488630767	0.676785324794243	3.67716138619481	0.000235843838247527	0.00592742177897831	Angpt2	11601
Ckap2	34.4197108520388	2.13901183661849	0.542257643881398	3.94464118810344	7.99195552526435e-05	0.00282325261495497	Ckap2	80986
Slc25a15	8604.48823162984	-0.791424865679219	0.231125468004856	-3.42422179827707	0.000616562769513599	0.0113836825283103	Slc25a15	18408
Ido2	2983.49029077802	-1.30869291224032	0.213875702675154	-6.11894149672549	9.41989774514689e-10	4.080798860016e-07	Ido2	209176
Adam32	10.2423114651578	6.39667009125679	1.49590402152581	4.27612333358942	1.90175893253905e-05	0.00101645310219019	Adam32	353188
Htra4	10.4533595819835	-3.05491614717809	1.0517827111936	-2.90451260955911	0.0036782538677573	0.0380587147523699	Htra4	330723
Fgfr1	301.323850383872	1.42974539450011	0.402644819013369	3.55088486672576	0.000383938331979707	0.00828879470395319	Fgfr1	14182
Plpbp	2744.41167534264	-0.484049025656428	0.137690099719203	-3.51549622408269	0.000438933001493431	0.00904344814841659	Plpbp	114863
Dusp4	171.399496527666	1.38468584495247	0.243503084486246	5.68652281294071	1.29652073595457e-08	3.71461135784461e-06	Dusp4	319520
Ppp1r3b	9352.87670956945	-1.26789665001086	0.428047669883476	-2.96204544310685	0.00305602676335212	0.0336735693295198	Ppp1r3b	244416
Msr1	1660.83594310923	1.62763484587377	0.432428251112908	3.7639419757725	0.000167255708658989	0.00472275038755451	Msr1	20288
Zdhhc2	92.2768079195495	2.37185187297837	0.591881817305559	4.00730653253689	6.14151328329552e-05	0.00238118787172316	Zdhhc2	70546
Mtnr1a	69.6498265710195	1.85668212991499	0.579713689415245	3.20275709167369	0.00136118741562687	0.0198299710053536	Mtnr1a	17773
Cyp4v3	11818.0247467184	-0.711247863077608	0.247738708828662	-2.87095975610946	0.00409227620246788	0.0409570191005418	Cyp4v3	102294
Fam149a	1020.83973697992	-0.893217599754748	0.285849330571286	-3.1247846478059	0.00177935273610919	0.0235528584709041	Fam149a	212326
Slc25a4	574.929564985703	0.998824533984927	0.336285256783511	2.97017045450772	0.0029763455114595	0.0330459895717669	Slc25a4	11739
Neil3	12.5568683576176	2.36891254634927	0.846333582147105	2.79902936184981	0.00512564763679537	0.0476714188683195	Neil3	234258
Sap30	183.634528946229	0.868568738682483	0.19741901526783	4.39962045958	1.08440369849542e-05	0.000686594372485829	Sap30	60406
Hmgb2	447.352744617175	1.04802252811692	0.3137038669121	3.34080207054183	0.000835367530039376	0.0142211171453032	Hmgb2	97165
Aadat	2370.02903664778	-0.869486896322292	0.280998529947647	-3.09427560522927	0.00197294116813624	0.0252554879547891	Aadat	23923
Gm35254	21.1811992030332	-2.17417864561246	0.731044455077913	-2.97407172780039	0.00293876370776501	0.0327098905728382	Gm35254	102638770
Marchf1	484.503064296304	1.78135105231282	0.564074091855394	3.15800898859486	0.00158850659862883	0.0217916630221898	Marchf1	72925
Nat1	113.053811637845	-1.06253290086529	0.321332709178391	-3.30664408108984	0.000944207785571642	0.0153289433590536	Nat1	17960
Lpl	5261.7696006296	2.56530113459544	0.716445282240911	3.58059603180252	0.000342811318286727	0.00768850125563501	Lpl	16956
Gmip	591.035039195197	1.14274083554642	0.322030297678907	3.54855069160554	0.000387357430634477	0.00831379142516918	Gmip	78816
Ndufa13	4740.25138559854	-0.762457833835646	0.262236971062969	-2.90751464503669	0.00364313285265864	0.0378141570116434	Ndufa13	67184
Hapln4	544.822663665881	-0.708967681638546	0.209171716374448	-3.38940509705142	0.000700444497369205	0.0124656403412885	Hapln4	330790
Homer3	203.247648419041	0.547163474472171	0.165373381866669	3.30865504651358	0.000937452618528453	0.0152795495111044	Homer3	26558
Fkbp8	14697.8367515515	-0.542707497227075	0.18750915756557	-2.89429862665399	0.00380006567703117	0.0389518562735287	Fkbp8	14232
Isyna1	548.306072995787	1.61668817849177	0.412879456225764	3.91564209387004	9.01639220207782e-05	0.00306404685869364	Isyna1	71780
Ssbp4	465.911947312712	1.1518332270588	0.374742054464046	3.073669510368	0.00211443526877316	0.0264885966450548	Ssbp4	76900
Lrrc25	629.051509629808	1.89678872034902	0.550212564367487	3.44737442070145	0.000566063495406476	0.0106863959419512	Lrrc25	211228
Pgpep1	2754.16836281573	-0.866069749216554	0.245203980788267	-3.53203788304075	0.000412370275698006	0.00869198396740151	Pgpep1	66522
Ankle1	15.1046157275982	2.14476657632882	0.600428239002897	3.57206146714641	0.00035418225164869	0.00785788170706299	Ankle1	234396
Mcm5	258.47750495831	1.76962736574031	0.552377639666575	3.20365496113943	0.00135694993359994	0.019803288835924	Mcm5	17218
Zfp827	46.3783314136123	2.52696680388961	0.792446221109218	3.18881803783797	0.00142855769489352	0.0204494928463801	Zfp827	622675
Mmaa	775.316718844309	-0.988505142376079	0.228079359733631	-4.33404032495765	1.46397340435218e-05	0.000845611585348966	Mmaa	109136
Pkn1	2443.66456790087	0.924609325171521	0.325368272024644	2.84173167659534	0.00448692378279624	0.0434748318495537	Pkn1	320795
Gm10644	105.832941786476	-1.0865302900109	0.308838730195845	-3.51811539090934	0.000434623329084727	0.00901104438714455	Gm10644	100126034
Prkaca	3034.44643274699	-0.597767896468712	0.186449022171575	-3.20606613811379	0.00134563056153101	0.0196555193468709	Prkaca	18747
Zswim4	380.111365221489	0.620616167107496	0.20966110934804	2.96009197431683	0.00307547211149718	0.033792441825946	Zswim4	212168
Lyl1	174.136612213605	0.757899884571146	0.272422208436033	2.78207819003533	0.00540120255830595	0.0493148067192637	Lyl1	17095
Gcdh	20058.6022656018	-0.986801393712255	0.266302332264849	-3.7055679735123	0.000210917553496559	0.00549124177488098	Gcdh	270076
Klf1	134.048961191831	-1.21613125382724	0.338756414062969	-3.58998738722385	0.000330693962370233	0.00749846282167875	Klf1	16596
Dnase2a	813.46827907751	0.83439095156143	0.262766947555969	3.17540299235583	0.00149628541584791	0.0211613836045431	Dnase2a	13423
Abcc12	42.9348431796865	4.36889347980263	0.768293278850085	5.68649186459319	1.29675560453872e-08	3.71461135784461e-06	Abcc12	244562
Adcy7	520.857444408315	1.79942777721168	0.505468748075015	3.5599189545634	0.00037096926447929	0.00811008769171058	Adcy7	11513
Brd7	1329.81103792436	-0.303642684723253	0.106110818327515	-2.86156199253924	0.00421559051981185	0.0416049467249057	Brd7	26992
Ces1e	8175.34882897269	-1.56878186126154	0.334110687635281	-4.69539562581739	2.66091211487455e-06	0.000247479860085112	Ces1e	13897
Cpne2	479.209383874378	0.704544943129463	0.177287261602773	3.97403026455479	7.06665778437863e-05	0.00258106609346706	Cpne2	234577
Arl2bp	336.192192292773	0.810643852782399	0.261560211809511	3.09926287019822	0.00194002807224605	0.0250091950863857	Arl2bp	107566
Adgrg3	243.833134562098	1.00334053334336	0.267472627896938	3.75118957491967	0.000175997560936447	0.00482878641355965	Adgrg3	54672
Got2	25098.9716393983	-0.59676763777172	0.175082964132571	-3.40848489016815	0.000653247028073674	0.0118686214693914	Got2	14719
Cdh5	1762.5706231609	0.802037425236229	0.182642924375669	4.39128659365176	1.12681898045476e-05	0.000708003589933062	Cdh5	12562
Ces2a	13868.8954711518	-0.837088420486377	0.220056120280913	-3.8039770010386	0.000142391406228445	0.00419328681454858	Ces2a	102022
Ces2e	9813.81178344494	-1.3172271100232	0.352674533732866	-3.73496519887918	0.00018774114745104	0.00506654880219512	Ces2e	234673
Ces3a	28681.2515465426	-1.75262480910246	0.519283325588932	-3.37508393344764	0.000737931810972719	0.0129646034922443	Ces3a	382053
Ces3b	4997.26268510059	-3.21320747327653	0.337258039796604	-9.52744514323327	1.6120151509269e-21	2.65369934145586e-17	Ces3b	13909
Cbfb	712.605051134251	0.892521444316852	0.272474369620111	3.27561614533221	0.00105431752475052	0.0165454481338828	Cbfb	12400
Nol3	98.0770011272966	1.39926900454273	0.450552141411809	3.10567607149333	0.00189844559464148	0.0247187997045532	Nol3	78688
Fhod1	486.803005359999	0.757791190479327	0.233102470192452	3.25089300792775	0.00115043142697244	0.0175193359397042	Fhod1	234686
Ripor1	719.265444650298	0.578588299344726	0.195512551519665	2.95934094689839	0.00308297801786613	0.033792441825946	Ripor1	75687
Enkd1	26.457977891076	1.73807832449984	0.429089678289795	4.05061788348587	5.10825670470533e-05	0.00205604209958091	Enkd1	102124
Cenpt	99.615432847254	0.964019768578904	0.313470103946324	3.07531645424144	0.002102793112115	0.0263842836978942	Cenpt	320394
Slc12a4	1050.07926540688	1.12022623309462	0.285292539704224	3.92658789555453	8.61594158843132e-05	0.00297349330039322	Slc12a4	20498
Dpep2	27.2907152829428	3.54480756735569	0.791024836800815	4.48128478707717	7.41950270001279e-06	0.000512752696338576	Dpep2	319446
Esrp2	3377.43746255711	-0.587524102260977	0.120080298162457	-4.8927601884042	9.94315347644788e-07	0.000127878275413504	Esrp2	77411
Smpd3	261.044374973624	2.46054278397509	0.618589423818715	3.97766707485154	6.95947207241521e-05	0.0025745354889011	Smpd3	58994
Zfp90	150.865073881609	1.150303400202	0.38205562785607	3.01082700091868	0.00260537245739388	0.0303536032509682	Zfp90	22751
Cdh1	438.376727684245	1.54324153973729	0.503725514331193	3.06365569309365	0.00218650397214327	0.0270085855589569	Cdh1	12550
Cyb5b	20879.2004886933	-0.870205292184906	0.211826376913879	-4.10810638817987	3.98916351263507e-05	0.00172552510075703	Cyb5b	66427
St3gal2	198.295362010746	1.01000572739539	0.323820077889764	3.11903367443208	0.00181445222950071	0.0238574381805436	St3gal2	20444
Nudt7	8048.49437673944	-1.66804383558427	0.437772948417011	-3.81029444970487	0.000138801376134955	0.0041181765458042	Nudt7	67528
Plcg2	408.127306399042	1.92182020246237	0.534585893573891	3.59496991141	0.00032442906976522	0.00739716252974385	Plcg2	234779
Sdr42e1	4759.60562234806	-1.0234401970608	0.241003312176981	-4.24658145905162	2.17056887088799e-05	0.00109953494000759	Sdr42e1	74032
Hsd17b2	4936.02267661027	-0.96068420266469	0.251767391839081	-3.81576103103423	0.000135763848381214	0.00406353540373009	Hsd17b2	15486
Gm32006	282.939501163378	1.25176590900615	0.436426419195501	2.86821753667806	0.00412791604902755	0.0410929236123538	Gm32006	102634421
Osgin1	10429.7574722834	1.26269140846559	0.305259062752347	4.13645838089332	3.52707290872115e-05	0.0015524779204109	Osgin1	71839
Taf1c	140.459875616063	0.786364266922126	0.246869947551386	3.1853381698412	0.00144584944452701	0.0206266507446042	Taf1c	21341
6430548M08Rik	523.906116193187	1.26478317916904	0.387773909582412	3.26165104952797	0.00110765402362585	0.017121315058149	6430548M08Rik	234797
Slc7a5	261.983152769604	1.5269528805071	0.43336644101141	3.52346821535934	0.000425938181199648	0.00893222208778167	Slc7a5	20539
Car5a	2279.40166969792	-1.31341462435362	0.385088279082136	-3.41068449936769	0.000648000262104357	0.0118394898055071	Car5a	12352
Rnf166	699.601594198294	0.500641062158288	0.153542159229032	3.26060975481986	0.00111172931995222	0.0171585128104983	Rnf166	68718
Piezo1	614.34086131166	1.05480586224673	0.344225647096456	3.06428609008079	0.00218190147168703	0.0269860721464402	Piezo1	234839
Cdt1	186.690636265946	1.11375967922279	0.37898682302454	2.93878206723476	0.0032950467719428	0.0353114028855261	Cdt1	67177
Galns	539.542274446715	0.965282532711488	0.289868036103677	3.33007580168735	0.000868223444785471	0.0146441540451418	Galns	50917
Fanca	56.0759903297501	1.98349107928101	0.585421867137225	3.38813971705652	0.000703684090939487	0.0124962756257237	Fanca	14087
Spire2	14.7703555323064	2.43992053996984	0.617563827760819	3.95087994194312	7.78643796473165e-05	0.00278048463721068	Spire2	234857
Rhou	3846.86914962845	-0.707962454094587	0.195896013834827	-3.61397069922779	0.000301543154541512	0.00701130425150052	Rhou	69581
4732419C18Rik	277.326155434315	-1.14696598745288	0.336819054288625	-3.40528830791749	0.000660942349100222	0.0119565197262504	4732419C18Rik	100042484
Abcb10	1263.78256018843	-0.64344299559565	0.221407757203163	-2.90614476982948	0.00365912111230632	0.0378945704060486	Abcb10	56199
Agt	28744.9445882427	-0.612948782901251	0.189597547623806	-3.23289404627451	0.00122543003390319	0.0183558045660731	Agt	11606
Gnpat	1968.43422755232	-0.474785486995514	0.157312755439928	-3.01809910879615	0.00254365701493252	0.0298458173769203	Gnpat	14712
Disc1	28.4012007147663	2.20266145944042	0.598913801139965	3.67776039765306	0.000235290823021497	0.00592256502840961	Disc1	244667
Casp4	187.737033403132	1.97004470726241	0.475830184634214	4.14022643136196	3.46963167128031e-05	0.00153128891615594	Casp4	12363
Casp12	191.864382491605	1.39228407158787	0.479892280262399	2.9012429014832	0.00371685641674989	0.0383616867288631	Casp12	12364
Mmp8	72.4216167683635	3.52866614880541	0.7178699976075	4.91546681232767	8.85711546874668e-07	0.000117585350682668	Mmp8	17394
Mmp27	86.216890497262	1.33524594825133	0.422676869102379	3.15902299334936	0.00158299000666208	0.0217916630221898	Mmp27	234911
Mmp7	42.9512451346297	2.63161773162356	0.837892182079487	3.14075938158582	0.00168510415867361	0.0226968144910817	Mmp7	17393
4931406C07Rik	10519.5979544533	-0.853742739594898	0.245120777536661	-3.48294725634677	0.000495926060056883	0.00990091133130033	4931406C07Rik	70984
Angptl6	675.058759223382	-0.907712741197769	0.29616161506957	-3.06492365995689	0.002177255636544	0.0269691364099228	Angptl6	70726
Icam1	1179.01514013749	0.965287460168728	0.328426371838602	2.93912895838675	0.00329136096316402	0.0352979701469747	Icam1	15894
S1pr5	311.725359749214	-2.22958517858288	0.360785972468979	-6.17980007184061	6.41828300587849e-10	3.01879356693633e-07	S1pr5	94226
AB124611	398.987639154079	1.63026100083958	0.384489060053897	4.24007122754299	2.2344887195256e-05	0.00110795642472381	AB124611	382062
Spc24	537.181613091823	-1.32592921139912	0.280143396872388	-4.73303753078683	2.21184571324987e-06	0.000216204427412651	Spc24	67629
Kank2	2430.49300605263	-0.789947857106586	0.209202384377999	-3.77599834464249	0.000159368048762124	0.00458656786489874	Kank2	235041
Rab3d	829.449998601099	0.481909362081275	0.172549161022008	2.79288151403883	0.00522408233128301	0.0484404846179517	Rab3d	19340
Tmem205	15157.6895129543	-0.819242392935834	0.275953213274047	-2.96877279744611	0.00298991577644835	0.0331069704637327	Tmem205	235043
Rgl3	1106.17866125503	-0.789405078112539	0.173061800125403	-4.56140568017047	5.08123002532414e-06	0.000383702792095808	Rgl3	71746
Odad3	39.9555702729518	-1.71448281836873	0.481154711715164	-3.5632672332297	0.000366267475433989	0.00805006032122073	Odad3	77609
Ecsit	1508.90649540291	-0.649188546125004	0.22755797062299	-2.85284907554637	0.00433291946532821	0.0423566034668842	Ecsit	26940
Anln	60.7805763441334	2.04454603029238	0.502026739197185	4.0725839296168	4.64944376992835e-05	0.00194924266815614	Anln	68743
Adamts15	103.238238928831	1.69567565138883	0.455208679637329	3.72505122867998	0.00019527556149118	0.00520324863280804	Adamts15	235130
Fli1	325.385026790787	1.44278358174106	0.475192126635312	3.03621104153589	0.00239571615923273	0.0286823850278467	Fli1	14247
Ei24	8493.90751979889	-0.735015222910457	0.188732526938465	-3.894480908159	9.8409241909117e-05	0.00324651891845267	Ei24	13663
Slc37a2	266.060825074647	1.73461491417592	0.606163597071171	2.86162831710308	0.00421470854734701	0.0416049467249057	Slc37a2	56857
Scn3b	19.0903441161816	5.06352102638882	1.04710208582959	4.83574724462239	1.32646384591149e-06	0.000154867005896419	Scn3b	235281
Sc5d	24836.466610327	-1.30350825490463	0.248762199389477	-5.23997720756513	1.6059643142751e-07	3.18522705320442e-05	Sc5d	235293
Gm36435	56.5783286301096	-1.9820679633899	0.437439453238745	-4.53106812546269	5.86862082450976e-06	0.000416419120746033	Gm36435	102640351
Tlcd5	32.7854369766443	1.93765629496275	0.614792758377503	3.15172270421078	0.00162310334326584	0.0220822539147456	Tlcd5	235300
Mcam	362.794916496519	1.23713195128737	0.386748024045325	3.19880613311778	0.0013799793301015	0.0199408162868744	Mcam	84004
Cbl	785.528722149713	1.00714611420863	0.310791596761264	3.24058348006841	0.00119285339236836	0.0180534969090923	Cbl	12402
Treh	53.2039055500334	3.72734332302533	0.822491924225892	4.53176890038575	5.8491819634067e-06	0.000416419120746033	Treh	58866
Ttc36	17379.5519984596	-0.857512307586505	0.302934210958966	-2.83068823713232	0.00464479708065193	0.0444011474638916	Ttc36	192653
Pafah1b2	1244.0961812913	0.351967686206366	0.126390165490814	2.78477114765663	0.00535655142903072	0.049033406385128	Pafah1b2	18475
Apoc3	58100.4459044096	-1.2025240973128	0.369858330201685	-3.25131002634727	0.00114874517453896	0.0175193359397042	Apoc3	11814
Bco2	1089.8506733861	-0.937352224952915	0.228185597080393	-4.10785008758756	3.99359168623756e-05	0.00172552510075703	Bco2	170752
Dlat	3322.13647768051	-0.683275881927457	0.19527927054262	-3.49896781173366	0.000467062961533743	0.00945730685457377	Dlat	235339
Pou2af2	63.4302214740257	-3.96470330094406	0.582444263324298	-6.80700892874374	9.96487492593185e-12	9.11343172392723e-09	Pou2af2	69809
Exph5	625.958907718778	-1.01582143568984	0.322005863748939	-3.15466750779998	0.00160681109234409	0.0219331046452474	Exph5	320051
Tnfaip8l3	63.1401026500146	-1.75474427581893	0.527777038364247	-3.32478328586907	0.000884872870257394	0.0147139163537144	Tnfaip8l3	244882
1700017B05Rik	524.424245056174	0.792148399904169	0.238566722318607	3.32044801640964	0.000898730946338969	0.0148992032614623	1700017B05Rik	74211
Scamp5	857.137421930942	1.19320436195295	0.238325625635387	5.00661378218062	5.53959212021412e-07	7.95183257310632e-05	Scamp5	56807
Pkm	2821.34201028967	1.18954305027883	0.375602633119808	3.16702532247529	0.00154006907257392	0.0214489146131233	Pkm	18746
Myo9a	590.391642376856	1.91350361138082	0.561608829295168	3.4071822086243	0.000656372936047448	0.0118869210926437	Myo9a	270163
Gm20275	10.3590712189359	-3.6707243324754	1.0950028578336	-3.35225091534257	0.000801573347324014	0.0137961036007165	Gm20275	100504539
Kif23	95.1900596986725	2.68824938892992	0.528223726623806	5.08922498826801	3.59529847969344e-07	5.80252976203073e-05	Kif23	71819
Anp32a	6753.632496631	-0.689073918063022	0.223073628946689	-3.08899766107136	0.00200833020156281	0.02558911128338	Anp32a	11737
Cln6	429.348824368538	1.67568081838205	0.313665173219275	5.34225971338752	9.17950083446729e-08	1.9883281939079e-05	Cln6	76524
Igdcc4	23.9580123242712	2.7419407766246	0.753018923421934	3.64126410550804	0.000271302643880458	0.00653906899496354	Igdcc4	56741
Parp16	802.70540737885	-0.667097927493435	0.205383138275789	-3.24806570341551	0.00116192436609323	0.0176616795148908	Parp16	214424
Kbtbd13	9.14993048316838	-2.61136168998503	0.730326419264104	-3.57560896210808	0.000349413604068968	0.00776254622156997	Kbtbd13	74492
Pif1	12.3281447351632	2.89740971943489	0.725767912969193	3.99219870107136	6.5463482496271e-05	0.0025003708790107	Pif1	208084
Pclaf	64.1442072804039	2.37993979661434	0.507823031254618	4.68655348445798	2.77844234472134e-06	0.000253946422312103	Pclaf	68026
Ccnb2	49.8567124817665	1.89975217762005	0.570300420507121	3.33114286665045	0.000864902009544212	0.0146030942370429	Ccnb2	12442
Lipc	6960.24621906152	-1.00226091875694	0.298741780507562	-3.35494056791824	0.000793820370724084	0.0137411892143637	Lipc	15450
Gm33459	105.666554002574	-2.23328114744268	0.728001574955554	-3.06768724721376	0.00215722262281027	0.026858234747412	Gm33459	102636374
Atosa	2126.72746592741	-1.12363213481782	0.264180111894278	-4.25328056211696	2.10661366913728e-05	0.00107698988265024	Atosa	235493
Elovl5	22268.0325992618	-1.38948230606183	0.317847204090519	-4.37154169733117	1.23372282357296e-05	0.000749429709286274	Elovl5	68801
Gm2065	332.479022659556	-2.9610057351847	0.528452142376634	-5.60316724588914	2.10469962873634e-08	5.41368207629027e-06	Gm2065	102639511
LOC115486417	8.87289056438136	-6.8905810796291	1.51921912120225	-4.53560713096881	5.7438012988145e-06	0.000412901558869364	LOC115486417	115486417
Ttk	16.8344286391585	2.41885876661573	0.610272674836576	3.96357049291691	7.38370469953153e-05	0.0026597493821376	Ttk	22137
Tent5a	555.868599912713	1.26167076164334	0.352179092321781	3.58246922986152	0.000340361718093477	0.00764397626637765	Tent5a	212943
Me1	11431.6438473471	-1.30107833095981	0.445715747688762	-2.91907642417054	0.00351070142981439	0.0369049597302711	Me1	17436
A330041J22Rik	30.3532358515311	-1.62743831930827	0.502870411954525	-3.2362976238408	0.0012109105641629	0.0182045750751139	A330041J22Rik	319556
Plscr2	1319.44848198768	-0.502586120011271	0.180270597017339	-2.78795393329136	0.00530420857224675	0.0487809393945955	Plscr2	18828
Atp1b3	2612.64142320382	1.25165720494146	0.435871116603341	2.87162226920512	0.00408370769923974	0.0409166136000515	Atp1b3	11933
Spsb4	139.103381614898	-1.32567795057764	0.440049184202629	-3.01256768145082	0.00259047663712188	0.0302014351276915	Spsb4	211949
Nmnat3	324.339058200112	-0.740462046946773	0.240496807037133	-3.07888514641462	0.00207776767122334	0.0261793450415885	Nmnat3	74080
Il20rb	42.9754688785008	1.66338095232518	0.441238707971819	3.76979834786258	0.000163379499399928	0.00466127091702186	Il20rb	213208
Slc35g2	20.007814807932	2.33188693215371	0.626321152951913	3.72314893272133	0.000196753379552586	0.00521619123673541	Slc35g2	245020
Pccb	6337.33277458344	-0.719959225948869	0.213015969303493	-3.37983686529675	0.000725288655408323	0.012810838889841	Pccb	66904
Inhca	22679.3156414115	-0.468934365335411	0.139793722610162	-3.35447369581187	0.000795161127386682	0.0137499395788231	Inhca	71775
Acp3	545.400862241577	-3.74012117187426	0.545151644406595	-6.86069868861063	6.85245621112384e-12	7.05032088422005e-09	Acp3	56318
Gm28548	11.9928308951144	-5.99338784958671	1.50175526487609	-3.99092181646604	6.58169765906849e-05	0.00250805339962003	Gm28548	102636046
Glyctk	8692.25885480557	-0.682172032465468	0.175041768076915	-3.89719573768082	9.73129655368399e-05	0.00321679927443265	Glyctk	235582
Dusp7	312.886209688544	0.735648313004902	0.230678961333171	3.18905681191447	0.00142737822447779	0.0204494928463801	Dusp7	235584
Hemk1	570.57864076684	-0.663794920739022	0.227088061850991	-2.92307272926829	0.00346595548570791	0.0365045164464003	Hemk1	69536
Camp	151.376484995389	4.77548727352266	1.38938252505892	3.43712921919767	0.000587915049143256	0.0110482391997674	Camp	12796
Cdc25a	277.23841651387	1.41335661249823	0.339643811324392	4.16129063852818	3.16454034341324e-05	0.00141947310989833	Cdc25a	12530
Cspg5	27.7608275647624	4.11691014623518	1.37070023942918	3.00350873794961	0.00266885884900912	0.0308097856748865	Cspg5	29873
Ngp	483.027787345157	4.68894149351954	1.16692636319126	4.01819826976606	5.86448425597516e-05	0.00229859856718722	Ngp	18054
Tmie	1292.00394833211	-1.61078134491344	0.383809537817295	-4.19682469089714	2.70683295031711e-05	0.00125875378610509	Tmie	20776
Rtp3	1376.85874239475	-0.809800394930547	0.291575707448765	-2.77732463385292	0.00548084071215787	0.0498483976815154	Rtp3	235636
Ltf	276.99798600974	4.90656163913678	1.15628595281635	4.24338082390945	2.20177324257839e-05	0.00110168969967554	Ltf	17002
Tgfbr2	1559.67507914896	1.07638332608536	0.296991559557159	3.62428928179085	0.000289757146658847	0.00680453944122388	Tgfbr2	21813
Vill	188.559061288152	2.62446089960546	0.505233455010631	5.19455090231552	2.05214620635661e-07	3.88303802862558e-05	Vill	22351
Gorasp1	1169.19230355914	-0.509801830759905	0.170705293671042	-2.9864441798877	0.00282242360080619	0.0317585354179572	Gorasp1	74498
Gask1a	486.306134699793	-2.07314714383085	0.600460544139008	-3.45259511897406	0.000555221684788661	0.0106033171403607	Gask1a	245050
Kif15	23.6968364072176	1.93664843851086	0.631860653016376	3.06499293675859	0.00217675137788886	0.0269691364099228	Kif15	209737
Ccr2	384.370459587245	1.84087687577157	0.501156031071615	3.67326094397237	0.000239474711691978	0.00599123511226952	Ccr2	12772
Mthfd1l	143.461846747389	2.23074725774962	0.464804447830585	4.7993242495018	1.59201869524316e-06	0.000176448576618753	Mthfd1l	270685
Rmnd1	1071.10836423644	-0.78165970643085	0.169580905355822	-4.60936155984508	4.0390738142698e-06	0.000323732536991494	Rmnd1	66084
Esr1	1129.41249284925	-1.31304322696135	0.27626194603632	-4.7528921221337	2.00527354081213e-06	0.000208929196385122	Esr1	13982
Adgb	165.058299481289	1.3325434358319	0.447105565952748	2.98037764972206	0.00287893218184292	0.0321837842232692	Adgb	215772
Epm2a	265.093881384762	-0.702630195841283	0.211040041970914	-3.3293691058786	0.000870429670787986	0.0146505444763321	Epm2a	13853
Stx11	106.477200601014	1.32170366617288	0.437721211226974	3.0195102094048	0.00253183759674597	0.0297528608878984	Stx11	74732
Cited2	976.139232730883	-0.802177555685254	0.189373273594131	-4.23595970255286	2.27577591939063e-05	0.00111504141500986	Cited2	17684
Tnfaip3	286.621204214998	1.34406398160264	0.467221668322001	2.87671585615831	0.00401837255008596	0.0405333633085264	Tnfaip3	21929
Ifngr1	1309.47282772441	0.767754107713816	0.2670739424494	2.87468743926329	0.00404427637980661	0.0406589859115307	Ifngr1	15979
Aldh8a1	12707.4939361054	-0.710147513444404	0.173585213969874	-4.09105993075913	4.29406137620403e-05	0.00182187727770801	Aldh8a1	237320
Raet1e	1132.18136019145	-1.42301009337055	0.474848204618929	-2.99676839783469	0.00272857925341928	0.0311528789987356	Raet1e	379043
Gm26740	58.458464525332	1.32077289026349	0.462505023269372	2.85569415209194	0.0042942858374199	0.0420788889616705	Gm26740	102637787
Raet1d	2777.97423192801	-1.620160942772	0.533673294382009	-3.03586662444509	0.00239845434668142	0.0286942990225796	Raet1d	56554
C920009B18Rik	27.108326488996	3.25025381015568	0.774706393203325	4.1954653255361	2.72311945563941e-05	0.00126276035151369	C920009B18Rik	606736
Ccn2	550.816098127996	1.77302452130996	0.447835024198051	3.95910195832708	7.52321166231888e-05	0.00270408537958719	Ccn2	14219
Themis	91.6648476904013	2.13056936910181	0.619751281131945	3.43778130673717	0.000586501168274804	0.0110342654081598	Themis	210757
Echdc1	3250.97529297718	-0.966118432126182	0.212865988581774	-4.53862281411406	5.66228142210796e-06	0.000412901558869364	Echdc1	52665
Hddc2	93.391612317744	0.997979569158771	0.304446601909362	3.27801185133898	0.00104541006378591	0.0164370014040532	Hddc2	69692
Sult3a2	20.105080161395	-3.67136320295125	1.21415901573857	-3.02379108120198	0.00249628758441381	0.0294158097456122	Sult3a2	215895
Gm46220	130.363327878482	6.53915564304016	1.5305937330191	4.27230002447589	1.93467030282277e-05	0.00102450732086765	Gm46220	108167804
Mfsd4b3-ps	446.047308543566	-0.949456610079425	0.270444460775849	-3.51072677678674	0.000446883454400443	0.009161389073898	Mfsd4b3-ps	100041085
Mfsd4b1	1635.34567752477	-1.11398192659351	0.29647463037995	-3.75742749106685	0.000171669086947269	0.00476999917936019	Mfsd4b1	215929
Atg5	2095.94569369364	-0.640218868892567	0.150850064752448	-4.24407420668462	2.19497713689941e-05	0.00110163761059872	Atg5	11793
Lilrb4b	389.111005601295	1.68141426919453	0.48772567414058	3.44745900891387	0.000565886270807205	0.0106863959419512	Lilrb4b	14727
Lilrb4a	839.88101048524	1.77964324443376	0.501206287261491	3.5507201119871	0.000384178736430341	0.00828879470395319	Lilrb4a	14728
Pkib	116.905436252388	1.86758609284798	0.50981345700622	3.66327343302198	0.000249012475164579	0.00611582016632174	Pkib	18768
Adamts14	110.165335393286	2.01595896613325	0.460883845697884	4.37411505079035	1.21926067180062e-05	0.000746151270601552	Adamts14	237360
Dnajc12	800.449424357925	0.946659154508297	0.289030419245622	3.27529246568269	0.00105552636632758	0.0165486428976045	Dnajc12	30045
Cdk1	91.778964532008	1.72820313141912	0.386350429656893	4.47314924161956	7.70759428138756e-06	0.000522149864445276	Cdk1	12534
Gstt3	4236.46210326524	-1.43549138086422	0.473442524129383	-3.03202882652749	0.00242916004665531	0.0289774149913331	Gstt3	103140
Gstt1	12366.2598065591	-1.07203445242861	0.358461567782975	-2.99065380720997	0.00278380896536926	0.031604871164075	Gstt1	14871
Ybey	144.979165112739	-0.778432016008061	0.23552181900711	-3.30513758466074	0.000949297870292879	0.0153812416739777	Ybey	216119
Gm15343	149.900689186802	-1.88224744553029	0.259691375722352	-7.24801676719019	4.22918269231961e-13	6.96208054809654e-10	Gm15343	102639115
Ftcd	11819.8283379071	-1.14928897807269	0.274414285865343	-4.18815286692709	2.81234066954562e-05	0.00129682778997367	Ftcd	14317
Pttg1ip	9160.17320710942	-0.50862300968656	0.137732435640602	-3.69283391614273	0.000221768864429558	0.00568654057046632	Pttg1ip	108705
Lrrc3	3278.71323599292	-0.847594701297264	0.250537382329462	-3.38310671811307	0.000716707763935592	0.012700154154906	Lrrc3	237387
Trpm2	645.571292647212	1.28087467232794	0.398622335871493	3.21325364151411	0.00131240333806851	0.0192727776550256	Trpm2	28240
Icosl	125.427748423536	1.20081213030155	0.342930285942639	3.50162169841832	0.000462435720593994	0.00940990955799547	Icosl	50723
Hcn2	39.0451379688646	2.46460055378157	0.726478609503913	3.39253010555199	0.000692503216624594	0.0123510161994302	Hcn2	15166
Abca7	516.310203456079	0.84311243598512	0.23572540444835	3.57667192451399	0.000347996473673187	0.00776042641731622	Abca7	27403
Gamt	8229.47973372343	-1.2085586625526	0.421268475394087	-2.86885616452079	0.00411959091764406	0.0410929236123538	Gamt	14431
Tle5	23862.3699816796	-0.814206621506147	0.287060672716574	-2.83635725437752	0.00456313714152459	0.0440318661335157	Tle5	14797
Aldh1l2	78.0717267865356	2.16656087862378	0.601983810766347	3.59903512332943	0.000319400053123916	0.00732306918457647	Aldh1l2	216188
Nuak1	219.070515927826	0.945467425879842	0.33366514280469	2.83358164995158	0.00460295473343776	0.0441829975637623	Nuak1	77976
Ckap4	287.381368361987	0.94537694821148	0.327978181345334	2.88243853397088	0.00394610116213195	0.0400646477702671	Ckap4	216197
Gm29915	90.9709662603691	8.17170670108018	1.75366566048751	4.65978600436785	3.16538295176567e-06	0.000274255442905086	Gm29915	102631620
Apaf1	229.108129707029	1.317364706298	0.387123083061966	3.4029608771408	0.000666598248735588	0.0120060616747103	Apaf1	11783
Hal	11791.520683971	-1.26175325754996	0.372380078048677	-3.38834790561763	0.000703150136724493	0.0124962756257237	Hal	15109
Nr2c1	680.520139864545	-0.348704417582448	0.121604762729993	-2.86752270021446	0.00413699125247407	0.0411499395759687	Nr2c1	22025
Cradd	596.666043945228	-0.683472521988601	0.223535525950388	-3.05755659679927	0.00223149497439211	0.0274345558390163	Cradd	12905
Gm34983	53.9649889591695	-2.05823129162765	0.423171423990523	-4.86382391376631	1.15139354070252e-06	0.000140475348619947	Gm34983	102638407
Acss3	1710.74430215324	-1.30120450124941	0.426013087467756	-3.0543768243925	0.00225528605617228	0.0275590651887828	Acss3	380660
Trhde	44.5069054078106	-8.03120141079823	1.22848840183749	-6.53746620544865	6.25697768839074e-11	4.68192575937674e-08	Trhde	237553
Tspan8	193.609943579761	2.68148239762705	0.60051891271113	4.46527551567212	7.99657788784039e-06	0.000535120590201742	Tspan8	216350
Mdm2	949.88390722632	0.640644462683777	0.201788370134982	3.17483342699697	0.00149922537147683	0.0211775323322588	Mdm2	17246
Irak3	223.841096988188	2.29131310492778	0.573806087390418	3.99318368222324	6.51920277187344e-05	0.0025003708790107	Irak3	73914
Gm38500	29.2110560436368	1.27748527508999	0.440847433288862	2.89779451716333	0.00375796714156289	0.0386908338382076	Gm38500	102637719
Gm36041	372.404529216922	-1.56698583863162	0.398766158103281	-3.92958581561921	8.50923049941694e-05	0.00296059097165617	Gm36041	102639819
Tafa2	286.313172789958	-1.15105346448976	0.404373122306346	-2.84651328437636	0.00442008849619901	0.0429790294296681	Tafa2	268354
Tspan31	9116.33170299123	-0.58164663032571	0.184417645634492	-3.15396408149852	0.00161068908582944	0.0219496388501028	Tspan31	67125
Arhgap9	341.555809598104	1.26100352984165	0.393974884947118	3.20072059926081	0.00137084389019635	0.0198651691200813	Arhgap9	216445
Rdh9	4931.38154535897	1.59805870252197	0.557691007554552	2.86549125030611	0.00416362778898419	0.0413150335516924	Rdh9	103142
Rdh16	7270.29120236246	-1.32648378443885	0.332255081447526	-3.99236568078898	6.5417388728508e-05	0.0025003708790107	Rdh16	19683
Rdh16f2	8340.99590064217	-1.05234812381413	0.341005898773255	-3.08601149598841	0.00202860978866496	0.0257082173525808	Rdh16f2	216454
Rdh7	41857.39446769	-0.748270700069897	0.199440370394217	-3.75185173689184	0.000175533265648475	0.0048272208897438	Rdh7	54150
Prim1	117.918228212319	0.843594748199576	0.203309974222278	4.14930330608019	3.33488699734184e-05	0.00148777533198486	Prim1	19075
Spryd4	964.817539415852	-0.721059415861871	0.243399131591336	-2.96245681382512	0.00305194618950637	0.0336735693295198	Spryd4	66701
Apon	11771.8917580979	-0.789699924098037	0.271742273259268	-2.90606211034596	0.00366008789610116	0.0378945704060486	Apon	28194
Il23a	7.9357266731698	2.95343788452165	1.0613310430038	2.78276783100849	0.00538973592909016	0.0492374211235751	Il23a	83430
A430046D13Rik	167.30277258553	-1.03795522928013	0.317227328552522	-3.27196031318052	0.00106804567373204	0.0166733590834788	A430046D13Rik	654440
Mmp19	3073.20511211538	-1.13062235809353	0.159694123271049	-7.07992463927131	1.44232875358842e-12	1.97863466179772e-09	Mmp19	58223
Gdf11	26.1108323230035	1.73235211285917	0.602760358782864	2.8740312590517	0.00405268849883517	0.0407049164538283	Gdf11	14561
Cd63	1023.34886154902	1.78438882531959	0.376893979086687	4.73445829419623	2.19640927714376e-06	0.000216204427412651	Cd63	12512
Gm33862	90.368844264789	1.99941796774971	0.432811409569329	4.61960549916936	3.84470352289644e-06	0.000317193350100034	Gm33862	102636923
Tcn2	6172.00785856225	-0.76446356057508	0.230017977807597	-3.32349483228015	0.000888970698393527	0.0147522536662845	Tcn2	21452
Gal3st1	179.270032455772	1.17772164352772	0.421785539994871	2.79222858977585	0.00523463615306457	0.0484404846179517	Gal3st1	53897
Mtfp1	999.068146663479	-1.26977199767483	0.321632316682045	-3.94789929934214	7.88399520090045e-05	0.00280316045350374	Mtfp1	67900
Sec14l2	27681.4922064871	-0.852189876294154	0.22008896818886	-3.87202449676116	0.000107935101166094	0.0034735457009017	Sec14l2	67815
Nipsnap1	10704.7457409608	-0.926850073112147	0.216575725551369	-4.27956582277412	1.87258252717781e-05	0.00100411900854727	Nipsnap1	18082
Gas2l1	1081.79720458986	0.807449146333256	0.231948760923471	3.48115309225413	0.000499260043896569	0.00993811226435952	Gas2l1	78926
Gck	8686.8821493601	-1.54850932133395	0.425657112716798	-3.63792657298837	0.000274841750263221	0.00659540071841567	Gck	103988
Snhg15	81.7158557732979	1.12620153945159	0.348550250515047	3.23110236698271	0.00123313767600814	0.0184544658385873	Snhg15	100041286
Igfbp1	3743.22482412272	3.0580428166416	0.706308097817846	4.32961596517085	1.49369597315115e-05	0.000859763045804692	Igfbp1	16006
Fignl1	31.0282874454429	2.55874209234115	0.72771690571264	3.51612292122776	0.000437898195710874	0.00903343370650677	Fignl1	60530
4930434J08Rik	24.0985331290369	1.75616854643282	0.449709594422549	3.90511692037133	9.41798393983419e-05	0.00314480429244524	4930434J08Rik	108167886
Ccdc88a	120.355458064008	1.68777559062044	0.557936385662668	3.02503230474179	0.00248606571971683	0.0293972282234946	Ccdc88a	108686
Chac2	931.626612488687	-0.974909021533116	0.292368374831623	-3.33452283303409	0.000854458850793862	0.0145120113615087	Chac2	68044
Il9r	33.1897923250487	2.39668318023303	0.831392383527991	2.88273410692406	0.00394240064559906	0.0400622762689477	Il9r	16199
Rhbdf1	456.051279531073	0.850146846594509	0.241148448306723	3.52540873708292	0.000422829839716827	0.00887834798650307	Rhbdf1	13650
Sh3pxd2b	156.401580566683	1.29575750965677	0.425753798196165	3.04344321799745	0.00233887575478674	0.0282899137952236	Sh3pxd2b	268396
Stk10	514.287738853666	1.46208917609567	0.480709719630483	3.04152197550648	0.00235385382473517	0.0283685240714494	Stk10	20868
Lcp2	730.281119653054	1.46333887788486	0.494515840204963	2.95913448855014	0.00308504432581415	0.033792441825946	Lcp2	16822
Dock2	767.823917698748	1.88577203545632	0.597111083455127	3.15815949110253	0.00158768668775158	0.0217916630221898	Dock2	94176
Hmmr	41.2721628737463	2.08043386000069	0.700884705611546	2.96829684446523	0.00299454981293269	0.0331069704637327	Hmmr	15366
Adra1b	3126.67963940282	-0.962224347731561	0.259809131803836	-3.70358170650472	0.00021257667068521	0.00549362190395594	Adra1b	11548
Rnf145	1621.35775945015	0.757967492310327	0.223927112923779	3.38488485120748	0.000712081194927399	0.0126317679212229	Rnf145	74315
Cyfip2	366.356339815079	1.73982762382311	0.588131057527663	2.95823116557872	0.00309409995912897	0.033809161884501	Cyfip2	76884
Timd2	2955.69085637811	-0.987023887859908	0.255693829017761	-3.86017876008789	0.000113304106124736	0.00358050861995029	Timd2	171284
Timd4	828.843331185836	1.87138621047482	0.525500968140091	3.56114702718479	0.00036923824066001	0.00808297861402273	Timd4	276891
Trim7	405.569357624226	-0.971449516195157	0.295058232925842	-3.29239928864929	0.000993364686272904	0.0158610761061344	Trim7	94089
Zfp2	193.449980757387	-0.749910467994364	0.214629640147343	-3.49397439924678	0.000475886650510533	0.00958238359873908	Zfp2	22678
Gm30058	8.89887250586698	-4.02430460980195	1.21794504777474	-3.3041758469765	0.000952560628002428	0.0153953577871412	Gm30058	102631817
Sar1b	7797.957131859	-0.780052338720078	0.269957723022025	-2.8895351834644	0.00385811830400344	0.039448660571742	Sar1b	66397
Leap2	2701.91082431795	-1.74967102614918	0.398938189822367	-4.38581983572003	1.1554973433133e-05	0.000720522623697864	Leap2	259301
Shroom1	1786.62981610512	-0.673752123589921	0.162719842497474	-4.14056523930313	3.46451054969057e-05	0.00153128891615594	Shroom1	71774
Septin8	392.235090041332	1.07367735690359	0.383856030760459	2.7970834658414	0.00515662100360172	0.0479324082220731	Septin8	20362
Slc22a4	168.07972627285	-0.941395298307217	0.305257942757942	-3.08393383576494	0.00204283021850268	0.0258287796136645	Slc22a4	30805
Pdlim4	113.6700477513	1.6405088978497	0.540130265305497	3.03724675920877	0.0023874992208775	0.0286452410464842	Pdlim4	30794
Cnot8	1383.94110773374	-0.680762701509903	0.197124695157376	-3.45346229180677	0.000553439671703323	0.0105815608311035	Cnot8	69125
2610507I01Rik	801.582580454209	-0.568616558682788	0.160669992995754	-3.5390339420617	0.000401594212778256	0.00854140042733289	2610507I01Rik	72203
Nlrp3	126.019404400463	1.42386671765404	0.440233305220921	3.23434574523957	0.00121921761391519	0.018296044084113	Nlrp3	216799
Srebf1	16831.4414222266	-1.37845836888497	0.346925982691843	-3.97335004484049	7.08687810865696e-05	0.00258106609346706	Srebf1	20787
Shmt1	6801.10803035118	-1.31890463990779	0.255209292188651	-5.16793345805314	2.3669654520958e-07	4.26615930171473e-05	Shmt1	20425
Slc47a1	5268.48809681058	-1.04159105390714	0.223871417446258	-4.65263080829506	3.27726708092036e-06	0.000282462673749272	Slc47a1	67473
Mapk7	211.906600370187	1.34564996171432	0.345698771961188	3.89255059854651	9.91958021819899e-05	0.00325358925701516	Mapk7	23939
Epn2	533.897975469094	0.541720261065526	0.188754568396059	2.86997165509047	0.00410508596011656	0.0410060224972323	Epn2	13855
Specc1	199.316507938882	1.87866223580639	0.475821135865561	3.94825301820386	7.87235774732573e-05	0.00280316045350374	Specc1	432572
Trpv2	293.346063772593	2.05214867097086	0.546309253129758	3.75638644085613	0.000172384439029161	0.00476999917936019	Trpv2	22368
Lrrc75a	76.7025888971159	1.90211082496757	0.511818217725596	3.71637968148167	0.00020209781366098	0.00531459138735952	Lrrc75a	192976
Tmem220	835.515043583816	-0.608529108989612	0.171858592538474	-3.54087101495016	0.00039880849030331	0.00849516849403163	Tmem220	338369
Sco1	559.172058764136	-0.523821277861509	0.180728164786847	-2.89839316677237	0.00375080068544939	0.0386635446987275	Sco1	52892
Pik3r5	182.003028420116	1.94752105910437	0.498190722991596	3.90918772515406	9.26069805985518e-05	0.00311757896648949	Pik3r5	320207
Pik3r6	105.152861380694	2.05188680808622	0.402389671418175	5.09925317132169	3.40996211172415e-07	5.5579006220993e-05	Pik3r6	104709
Aurkb	43.9540851635392	2.1569631002229	0.573702420560514	3.75972459400733	0.000170100510296083	0.00474540560118821	Aurkb	20877
Per1	1197.12133936858	1.81014623204325	0.543306179546622	3.33172398950769	0.000863098117388291	0.0145875987766386	Per1	18626
Aloxe3	14.5501538410691	5.50234423709959	1.44299977462753	3.81312896498537	0.000137218463909406	0.00409219266825479	Aloxe3	23801
Sat2	438.012899648475	-0.724268300700504	0.229302354089843	-3.15857333246883	0.0015854341617743	0.0217916630221898	Sat2	69215
Cd68	1413.44542999716	1.50493287681799	0.493219351021246	3.05124459067131	0.00227894845209827	0.0277485572621611	Cd68	12514
Nlgn2	194.357636483424	1.15813722230013	0.244756378216271	4.73179588103228	2.22542136102759e-06	0.000216204427412651	Nlgn2	216856
Slc2a4	121.002725929834	-1.65392957765629	0.561684153133723	-2.94459006619425	0.00323382809483845	0.034929451217244	Slc2a4	20528
Dlg4	82.1660965925157	1.007972929638	0.328506920396707	3.06834610491848	0.00215247163183656	0.0268236093893213	Dlg4	13385
Arrb2	1310.3646626672	1.12500150107814	0.376518140822942	2.98790782993687	0.00280894251379667	0.0316717888096718	Arrb2	216869
Pld2	473.452440548138	0.624910488450395	0.20884498200635	2.99222170648752	0.00276955048993002	0.0314646930056784	Pld2	18806
Camta2	1261.48702592884	0.536266882684332	0.18697292326249	2.86815263583097	0.00412876294829505	0.0410929236123538	Camta2	216874
Derl2	4753.95456911707	-0.713702925735174	0.189256409337967	-3.77108985757343	0.000162536127847963	0.00465333867240551	Derl2	116891
Nlrp1b	124.498208670297	2.59847647747151	0.723640732476278	3.59083777467805	0.000329616757256684	0.00748590720940443	Nlrp1b	637515
Ggt6	1118.34063211106	-0.842626591253541	0.262699078041404	-3.2075734621373	0.00133859868150718	0.0195875657733078	Ggt6	71522
Spns2	1110.10139421953	-1.11953425378498	0.18015443096292	-6.21430318311412	5.15529054332859e-10	2.57170887649319e-07	Spns2	216892
Spns3	18.1035505535718	2.54004293200825	0.722712410266548	3.51459708720298	0.000440421648733232	0.00905146214912168	Spns3	77577
P2rx1	18.6290001600842	2.64686008059748	0.773073482984082	3.42381434476389	0.000617487905715126	0.0113836825283103	P2rx1	18436
Haspin	33.5241824476368	2.15786970855205	0.527372941889568	4.09173383226762	4.28159919093737e-05	0.00182128387289951	Haspin	14841
Shpk	2537.25021097932	-0.878613114061441	0.236064141875512	-3.72192535080052	0.000197709478280172	0.00522422701677078	Shpk	74637
Mnt	716.524997801629	0.726952063822347	0.213313598791441	3.40790304950551	0.000654641495213666	0.0118686214693914	Mnt	17428
Srr	4291.4587719801	-0.830179487727775	0.206339235663238	-4.02337192468181	5.73707887054812e-05	0.00225402845744542	Srr	27364
Serpinf1	19735.1551267779	-1.07409623525039	0.293878461085244	-3.65489948220067	0.000257282760959373	0.00625611345777429	Serpinf1	20317
Tlcd2	3313.59586070551	-1.91622087122305	0.321038213686052	-5.96882486113304	2.38968453901656e-09	9.59487484909528e-07	Tlcd2	380712
Rilp	995.814889291355	-0.743936355799018	0.248894195764088	-2.98896626944306	0.00279923032225767	0.031605956238786	Rilp	280408
Slc43a2	1356.96804541706	1.55643646100618	0.530976349950255	2.9312726661969	0.00337576340815139	0.0359455480109884	Slc43a2	215113
Myo1c	2947.98551132134	0.951707405483784	0.304630813753604	3.12413374654068	0.00178329377406438	0.0235528584709041	Myo1c	17913
Rflnb	105.580108599015	1.83689586893187	0.398367221748038	4.61106177579459	4.00617452331764e-06	0.000323282573543407	Rflnb	76566
Abr	508.172114136709	1.46868773288211	0.428105379159001	3.43066871938705	0.000602095414877995	0.0112311058709913	Abr	109934
Ankrd13b	203.906944140413	0.841051928354941	0.22954623303333	3.66397617264676	0.000248329896841271	0.00611582016632174	Ankrd13b	268445
Git1	727.004645133818	0.624675612965976	0.207905633427124	3.00461128767317	0.00265920456765557	0.0307465127503923	Git1	216963
Nek8	256.327578688427	0.732048853879428	0.239584680752748	3.0554910755538	0.00224692289728452	0.0275009998030467	Nek8	140859
Tlcd1	1087.18898112182	-0.896736222645567	0.284196239325916	-3.15534162159405	0.0016031027652909	0.0219006454126297	Tlcd1	68385
Rab34	291.908359816737	1.15808161694082	0.221516541339805	5.22796902631452	1.7138221224763e-07	3.35868330716725e-05	Rab34	19376
Spag5	37.3444041740835	1.99425535800119	0.500058356473507	3.98804525948732	6.66199559294308e-05	0.00251536173052819	Spag5	54141
Aldoc	626.930043672166	0.903294685806228	0.321604946900372	2.80870892849187	0.00497405957019073	0.0465508633567253	Aldoc	11676
Ccl7	56.167376067167	2.95525617962337	0.985393575656492	2.99906174814922	0.00270812415726483	0.0310881479887311	Ccl7	20306
Slfn2	762.731816515463	1.81205868357399	0.553671019679611	3.2728075322103	0.00106484961014043	0.0166472500305145	Slfn2	20556
Slfn4	71.0207991859049	2.20963069485791	0.715247435823506	3.08932347630696	0.00200612882552998	0.02558086191005	Slfn4	20558
AI662270	279.618125369189	1.60941305855021	0.516532342953232	3.11580306733268	0.00183444736750316	0.0241010954220567	AI662270	NA
Rasl10b	72.6569137335373	2.96902833862261	0.756381539268128	3.92530513303568	8.66198676685414e-05	0.00298313025430864	Rasl10b	276952
Gm53692	9.72596459597199	2.07120447608401	0.745138301592616	2.77962422768651	0.00544218332682907	0.049610289694791	Gm53692	118567924
Gm11437	187.101734929092	-2.08065545646471	0.41248283345396	-5.04422314752388	4.55367628212704e-07	6.87730449141058e-05	Gm11437	628813
Gdpd1	96.0331657624151	2.54145541494548	0.612945297937083	4.14630053203599	3.37890269622585e-05	0.00150333773473703	Gdpd1	66569
Prr11	27.8048448859536	2.11709239293484	0.623023360731621	3.3980947206357	0.000678569213323893	0.0121287800105732	Prr11	270906
Tspoap1	38.0055725085744	1.68806380386343	0.56865285245206	2.9685313220261	0.00299226604318775	0.0331069704637327	Tspoap1	207777
Mpo	224.028584244761	5.25459732444111	1.17458434120468	4.47358026163696	7.69206662827606e-06	0.000522149864445276	Mpo	17523
Pctp	5508.76820037247	-0.809748874319118	0.277860831619646	-2.91422461236838	0.0035657325237129	0.0371984086219023	Pctp	18559
Gm11545	32.2104649116525	2.3179031484552	0.740312795958404	3.13097809616333	0.00174225154615994	0.0231671607050766	Gm11545	217122
Ppp1r9b	1288.82605692707	1.28609302008095	0.446137357377883	2.88272882513089	0.00394246674496994	0.0400622762689477	Ppp1r9b	217124
Mrpl45	1121.60911265764	-0.41378989726832	0.138689171957533	-2.98357753116461	0.00284899845363414	0.0319822676924359	Mrpl45	67036
Epop	124.668725558456	1.4061363790425	0.442921752966358	3.1746834957309	0.00150000016397848	0.0211775323322588	Epop	103551
Gm11613	44.4694006204488	1.7719703407677	0.551273616040355	3.21432096368999	0.00130753426867988	0.0192527988649448	Gm11613	108167924
Pcgf2	242.631118555579	1.21561486223898	0.282640408940136	4.30092380207551	1.70087543867913e-05	0.000949146151577488	Pcgf2	22658
Arl5c	73.935627713809	1.61444585875847	0.480841281490765	3.35754420617373	0.000786381677874332	0.0136568989247363	Arl5c	217151
Grb7	4699.36477980531	-0.676316033123194	0.235576476879189	-2.87089798643194	0.00409307592131484	0.0409570191005418	Grb7	14786
Cdc6	27.7333036101961	2.15352417224042	0.556862595789285	3.8672451490265	0.000110071762475446	0.00351832979083449	Cdc6	23834
Top2a	222.822813489704	2.44464749637952	0.584208166362279	4.18454865429517	2.85733246043414e-05	0.00130659463787963	Top2a	21973
Tns4	45.7230491225709	1.68085032263356	0.443652414926779	3.78866487836196	0.000151459059127744	0.0044207784243988	Tns4	217169
Acly	16299.9548161841	-1.17224462957557	0.249266044229008	-4.7027850632499	2.56636542910065e-06	0.00024220745344856	Acly	104112
Wnk4	163.326200442388	1.85638336326665	0.426056506161123	4.35712948029625	1.31779317677533e-05	0.000785996785365052	Wnk4	69847
Aoc2	55.0136859398684	1.58422383494687	0.415809935916458	3.80997109040984	0.000138983042563644	0.0041181765458042	Aoc2	237940
Hrob	10.5213115694048	2.23125204844171	0.772613461674554	2.8879279990873	0.0038778862834216	0.0396261725621889	Hrob	217216
Atxn7l3	1446.53213750949	0.332840145316151	0.116154024596247	2.86550678268021	0.00416342353829314	0.0413150335516924	Atxn7l3	217218
Slc4a1	62.4380955847727	1.86976460268496	0.6536823357614	2.86035662950427	0.00423164842184682	0.0416386110701987	Slc4a1	20533
Acbd4	1856.84134505159	-0.893527868424595	0.210772263286232	-4.23930480459456	2.24213054248034e-05	0.00110840699670605	Acbd4	67131
Arhgap27	230.069415309731	1.21139821022707	0.434947972815432	2.7851565840982	0.00535018796346791	0.0490121281327818	Arhgap27	544817
Itgb3	300.672757341333	1.37768000922207	0.459832142944917	2.99604982026474	0.00273501745153499	0.0311799565700617	Itgb3	16416
Taco1	734.294023392085	-0.57572871571088	0.166694771841991	-3.45378987804495	0.000552767879715236	0.0105810056231072	Taco1	70207
Tex2	6170.58922756827	-0.544310940696705	0.1628005671889	-3.34342164831116	0.000827520586156678	0.0141167294189754	Tex2	21763
Milr1	74.6690892914295	2.14091004675405	0.462800660994233	4.62598744382677	3.72817885152029e-06	0.000313128980886362	Milr1	380732
Gm11714	9.07703679047377	3.53824449197806	1.24856451241903	2.83384995872011	0.00459909200231795	0.0441829975637623	Gm11714	108167930
Apoh	75755.9925134337	-0.578928780246297	0.174619517780886	-3.3153726891672	0.00091521018157617	0.0150812712803873	Apoh	11818
Sstr2	39.4105503399187	2.41704593957608	0.709864198670477	3.40494131708998	0.00066178273305987	0.011958581066555	Sstr2	20606
Cd300a	668.349244214183	2.06107006473365	0.539662723225895	3.81918182603641	0.000133895042854066	0.0040369600649517	Cd300a	217303
Cd300lb	144.001698374029	1.62388590613757	0.469183682770143	3.46108776961266	0.000537997377414732	0.0104028988615189	Cd300lb	217304
Cd300ld	853.664463863073	1.94993847495208	0.570037608471855	3.42071899462815	0.000624558288726882	0.0114858881014	Cd300ld	217305
Cd300c2	436.303755532888	1.57798548070364	0.454572735799596	3.47135971084574	0.000517829827608179	0.0101927344371217	Cd300c2	140497
Cd300ld3	52.2635315119589	3.05819072185277	1.00987216381309	3.02829489854005	0.00245937959412242	0.0291706814260212	Cd300ld3	382551
Cd300lf	223.044677262151	2.0357748630193	0.664853751388189	3.0619889844476	0.00219871543840704	0.0271125494734508	Cd300lf	246746
Mif4gd	2063.69872902012	-0.821600231542138	0.257994548822531	-3.18456430685014	0.00144972096193001	0.0206626030089107	Mif4gd	69674
Unc13d	132.591938985311	1.01712059105573	0.353110891021788	2.88045658436792	0.00397099638946402	0.0401860551043285	Unc13d	70450
Ten1	111.592925946891	0.952380738282399	0.303438000219591	3.13863371625565	0.00169737472280609	0.0227832171866372	Ten1	69535
Rnf157	125.38957141509	1.71056256992449	0.510623291190384	3.34995014805683	0.000808261057003623	0.0138744457981164	Rnf157	217340
Sec14l1	864.8139036758	0.798407360148381	0.282496976803227	2.82625098924337	0.00470963456071993	0.0446601406328177	Sec14l1	74136
Tk1	857.185607978194	-0.770273411235774	0.258945938680433	-2.97464951626978	0.00293323471292922	0.0326704396781062	Tk1	21877
Afmid	5513.57303282604	-1.03160843940923	0.164841430289962	-6.25818665607663	3.894794991552e-10	2.15638469200887e-07	Afmid	71562
Birc5	71.1662853415924	1.64176177721973	0.348908115095449	4.70542732080223	2.53334747411997e-06	0.000241063387970884	Birc5	11799
Usp36	919.767631334581	0.746163592758828	0.242603769147049	3.07564715660521	0.00210046249454046	0.0263751438483028	Usp36	72344
Gm53657	57.0430284098293	-1.46077068025317	0.439059215771389	-3.32704707652413	0.000877715441046178	0.0146661552059875	Gm53657	118567882
Card14	12.217753749292	2.24059711905719	0.575590833162755	3.89269076219572	9.91384892251995e-05	0.00325358925701516	Card14	170720
Gcgr	6275.26585409242	-0.914813448909407	0.257167246751705	-3.55727045517838	0.000374728299978473	0.00814897922621615	Gcgr	14527
Pycr1	31.8349289259643	1.5703844124802	0.480590939209685	3.26761136001158	0.00108459188287039	0.016843916580955	Pycr1	209027
Rac3	23.6936165108853	2.22335337151653	0.548413364709715	4.05415607019969	5.03156171218246e-05	0.00203512454314368	Rac3	170758
Dcxr	3707.27922499388	-1.04023537433965	0.330681840309262	-3.14572875658003	0.00165673576856577	0.0224286054458303	Dcxr	67880
Fasn	52171.6806930287	-1.43249348388073	0.315656429143295	-4.53814131956247	5.67522245540748e-06	0.000412901558869364	Fasn	14104
Slc16a3	90.3291205613315	2.04112529234319	0.502670301843029	4.06056471778709	4.89541648638357e-05	0.0019947610445259	Slc16a3	80879
Fn3krp	424.389873736763	-0.845179693644842	0.212952992049737	-3.96885568739717	7.22185995053702e-05	0.00261306194777476	Fn3krp	238024
Metrnl	344.246349295219	1.71386062737957	0.548556950631829	3.1243075589609	0.00178224060056337	0.0235528584709041	Metrnl	210029
Mfsd2b	30.6387327718699	1.73651029889456	0.59498902291055	2.91855854818959	0.0035165383119136	0.0369233977457421	Mfsd2b	432628
Gm33483	11.5521178130799	4.19276319561123	1.2286222464905	3.41257307328403	0.000643526713243367	0.0117788578717819	Gm33483	102636409
Grhl1	43.1213873915994	1.43884103508696	0.4658735213696	3.08847996094945	0.00201183261113491	0.0255983364505993	Grhl1	195733
Colec11	1743.78516325137	-0.725978647466115	0.240264704827851	-3.02157842112631	0.00251460494872779	0.0295892971164809	Colec11	71693
Slc26a4	21.2428271952356	-3.5520120106349	0.985367974342484	-3.60475690617516	0.00031244524489189	0.00719366940057383	Slc26a4	23985
Bcap29	521.504108679735	0.636800424356663	0.216701425838835	2.93860744982022	0.00329690354969345	0.0353114028855261	Bcap29	12033
Pik3cg	165.179839860399	2.00961221794846	0.544611138663196	3.68999470499494	0.000224258719763383	0.00574144174921432	Pik3cg	30955
Hdac9	132.255809977405	1.56098831030788	0.532627804012943	2.93073004928963	0.00338166503364534	0.0359851129824625	Hdac9	79221
Agmo	3382.49027314416	-0.664625673527497	0.202283984504586	-3.28560699036671	0.00101762886988153	0.0161078908230671	Agmo	319660
Ifrd1	632.084767095217	0.883542677878192	0.274457094504303	3.21923789025734	0.0012853180619465	0.0189936318992489	Ifrd1	15982
Baz1a	532.231337141657	0.954930555342437	0.297331827489734	3.21166611527792	0.001319676511074	0.0193623125893941	Baz1a	217578
Nfkbia	2278.2890472627	0.758413830011287	0.226116213054856	3.35408867752131	0.000796268398367459	0.0137546383776759	Nfkbia	18035
Slc25a21	536.436696398065	-0.659938493538118	0.223767617133965	-2.94921357250289	0.0031858373122656	0.0345034564700766	Slc25a21	217593
Prps1l3	1241.68284698024	-0.417266880271243	0.143483110856542	-2.90812540779408	0.00363602493939051	0.0377641908846981	Prps1l3	328099
Mis18bp1	16.7656606272228	2.81508202643295	0.73760362909904	3.8165240996326	0.000135344861273914	0.00406148565071261	Mis18bp1	217653
Nin	282.102739696966	1.59102940992767	0.519163247858167	3.06460331406651	0.00217958879377955	0.0269777373858639	Nin	18080
Pygl	20024.0614255201	-0.910574615227413	0.232323472905357	-3.91942580678603	8.87601791630084e-05	0.00303777561201963	Pygl	110095
Gm38467	82.9288347119603	-1.75455642118321	0.549147266004061	-3.19505628053193	0.00139803574985659	0.0201351395574271	Gm38467	102634525
Gm40438	46.6307644568742	-1.40292998520677	0.478138289821054	-2.93415109200275	0.00334461352117341	0.0356913749695172	Gm40438	105244916
L3hypdh	1011.38259269832	-0.945563784282716	0.285460027291987	-3.31242098325567	0.000924922496963635	0.0151654124950352	L3hypdh	67217
Trmt5	251.230471587453	-0.663896226519708	0.183173448679498	-3.62441298837661	0.000289618501774298	0.00680453944122388	Trmt5	76357
Prkch	289.684642824774	1.12914952167698	0.360199440288774	3.13478977305387	0.00171977308408074	0.0229609931144664	Prkch	18755
Mthfd1	9524.22563153892	-0.767817376899555	0.163620101867633	-4.6926836503299	2.69644287915995e-06	0.000249375520655793	Mthfd1	108156
Gpx2	81.4659305931139	6.02798813643974	1.71401388017321	3.51688408487718	0.00043664442088899	0.00902310434731828	Gpx2	14776
Max	999.697514060797	0.565767381342812	0.163386754043011	3.46274938049062	0.000534686170929151	0.0103674955781339	Max	17187
Gphn	2324.74196829352	-0.604294744658909	0.174385822914209	-3.4652744962886	0.000529690536503353	0.0103437314494878	Gphn	268566
Rdh11	3665.22257583955	-0.909938811334822	0.251181068360876	-3.6226408991441	0.000291610525292206	0.00683493227083933	Rdh11	17252
Actn1	2122.87772226119	1.08345179143441	0.361365247130868	2.99821800805886	0.00271563338645336	0.0310881479887311	Actn1	109711
Susd6	2287.40393986726	0.612878477139058	0.197853698483762	3.09763467570134	0.00195071738257377	0.0250880543374448	Susd6	217684
Slc10a1	21953.3834475004	-0.975848141802411	0.273977404585215	-3.56178329114325	0.000368344370446394	0.00807414783793414	Slc10a1	20493
Smoc1	5693.29804511072	-0.542306323497062	0.162255147192405	-3.34230582438155	0.000830854638741961	0.0141589327774018	Smoc1	64075
Aldh6a1	16128.2603278646	-0.814559345546384	0.224867279685535	-3.6224004963528	0.000291881751087356	0.00683493227083933	Aldh6a1	104776
Jdp2	151.531406961046	1.35539575558833	0.3694782700814	3.66840451886311	0.000244068809100737	0.00604189584273133	Jdp2	81703
Batf	64.7891560692324	1.52460500580074	0.509986878876138	2.98949849290343	0.00279435826118325	0.031605956238786	Batf	53314
Gstz1	25600.9080068594	-0.964570647224478	0.271731921302311	-3.54971415430932	0.000385649649833277	0.00830784440354695	Gstz1	14874
Gpr65	297.012531990023	2.37207620919004	0.551043000180061	4.30470255209654	1.6721024461805e-05	0.000939459060376225	Gpr65	14744
Kcnk10	27.0684448689809	-2.73676235437257	0.561433742469974	-4.87459542836248	1.09031670400735e-06	0.000135901272579449	Kcnk10	72258
Gm19951	20.7300171103388	2.31007123438396	0.694496472923915	3.32625337124936	0.000880218767070568	0.0146661552059875	Gm19951	105245440
Kcnk13	81.0722391571033	1.45269496034461	0.513358200559936	2.8297881649891	0.00465788329931312	0.0444253040980838	Kcnk13	217826
Lgmn	4912.60430437018	1.30007044460123	0.316125055363907	4.11251946829919	3.91364455556806e-05	0.00169990545313355	Lgmn	19141
Ppp4r4	205.589171250425	-1.12113521683561	0.289940251499874	-3.86678017638438	0.000110281750216899	0.00351832979083449	Ppp4r4	74521
Serpina1b	189999.819193283	-1.00842099213639	0.230899926123405	-4.36735086522911	1.25762611715088e-05	0.000757626365672013	Serpina1b	20701
Serpina1d	99181.6167959897	-1.38663534182677	0.263233483857272	-5.26770121151692	1.38142709413481e-07	2.80753738563547e-05	Serpina1d	20703
Serpina1c	102155.669896767	-1.15351141681761	0.325488575417404	-3.54393826369592	0.000394197539310583	0.0084200913935183	Serpina1c	20702
Serpina3m	17689.9466708233	-0.677164713805173	0.218085149110034	-3.10504734764636	0.00190248567766182	0.0247187997045532	Serpina3m	20717
Ak7	28.0692192807736	1.47382890002978	0.447957566981034	3.29010827959109	0.00100148836176182	0.0159598271164793	Ak7	78801
Evl	559.819533883224	1.26626714172252	0.397072500668685	3.18900739686097	0.00142762224593244	0.0204494928463801	Evl	14026
Meg3	100.213393240692	3.35356103284062	1.17168756672759	2.86216319782822	0.00420760191239359	0.041593261842172	Meg3	17263
Rian	46.159039986127	2.997589010242	0.938949456905891	3.1924924054165	0.00141050653849108	0.02026156949096	Rian	75745
Trmt61a	209.633178320943	0.949525277350549	0.321860055844546	2.95011841360382	0.00317652159013962	0.0344705988245738	Trmt61a	328162
Zbtb42	274.351623945382	0.927593322817031	0.228268464210361	4.06360697271878	4.8320162000895e-05	0.00198861626714684	Zbtb42	382639
Pld4	1089.80775741557	1.68005390508263	0.446747885756502	3.76063090312719	0.000169485353944722	0.00474540560118821	Pld4	104759
Cdca4	201.796490551427	0.82931688507068	0.212562459604184	3.90152092996555	9.5590194798363e-05	0.0031725923120376	Cdca4	71963
Btbd6	520.577451309554	-0.422051577097593	0.148051309660599	-2.85071154091866	0.00436215231140746	0.0425746569102017	Btbd6	399566
Ighg2c	746.498702864386	2.10434602531804	0.6135208571393	3.42995026302789	0.000603691896530906	0.0112420542994251	Ighg2c	404711
Ighv2-2	69.0475679317056	3.03953590851949	0.932228937977818	3.26050370750432	0.0011121451323534	0.0171585128104983	Ighv2-2	777686
Ighv9-3	64.0629304348389	1.72932047804097	0.444269868773291	3.89250003115435	9.92164868801852e-05	0.00325358925701516	Ighv9-3	780825
Ighv14-4	27.8122336087206	2.80860194030298	0.766830129234154	3.66261292198831	0.000249655640369834	0.00611582016632174	Ighv14-4	629826
Ighv1-63	8.35897397875692	4.76072767784742	1.51599679489806	3.14032832646426	0.00168758584137968	0.0226969265692747	Ighv1-63	780956
Ighv8-12	39.8186956437262	2.76831790892773	0.875105406070019	3.16341081854342	0.00155932118401597	0.0216390715406936	Ighv8-12	780960
Ighv1-74	24.0820809554162	2.93816809622211	0.882571383391532	3.32909966435957	0.000871272205219847	0.0146505444763321	Ighv1-74	100775173
Ncapg2	154.416612793265	1.8712207955084	0.517309063809323	3.61722020049144	0.000297783956918202	0.00693369094595111	Ncapg2	76044
Cdca7l	42.8147440610141	1.69596966466709	0.560736972248547	3.02453690161767	0.00249014091882404	0.0293972282234946	Cdca7l	217946
Asb13	1319.42021742753	-0.547899133599666	0.184504267579107	-2.96957431277166	0.00298212674009379	0.0330584312427098	Asb13	142688
Gm35190	9.37655798416729	7.2624291002042	1.52098358509424	4.77482411472194	1.79864384294217e-06	0.000193524672826889	Gm35190	102638687
Akr1c18	35.2636711435501	4.22719935966963	1.39590977007238	3.02827550196918	0.00245953746928183	0.0291706814260212	Akr1c18	105349
Klf6	882.632815782968	1.30483397133062	0.327167019374886	3.98828089036526	6.65538334938018e-05	0.00251536173052819	Klf6	23849
Pfkp	332.093603697251	0.99238074944758	0.327683500642133	3.02847335158132	0.00245792754035411	0.0291706814260212	Pfkp	56421
Gm36264	30.9664986902604	-2.51365225330808	0.630831341513154	-3.98466608725981	6.75750800386109e-05	0.00253977389862012	Gm36264	102640119
Lgals8	4090.54134909234	-0.40388253522246	0.121841014490408	-3.31483234042061	0.000916981051990508	0.0150953420778677	Lgals8	56048
Gpr137b-ps	158.450060890443	1.12539386340713	0.399008933936107	2.8204728458219	0.00479529317451141	0.045237888962067	Gpr137b-ps	664862
Gpr141	37.9595654550441	2.85730857418362	0.826350775643893	3.4577429566242	0.000544720834677564	0.0104756943696987	Gpr141	353346
Aoah	259.19880399698	2.1890824093485	0.644140847614904	3.39845302072387	0.000677681008651759	0.0121286032338072	Aoah	27052
Gpx6	59.9923096256281	-1.90915232024351	0.57712640472378	-3.30803148949189	0.000939542445835019	0.0152984646323799	Gpx6	75512
Gm46404	26.2238320895567	-1.28522387229271	0.366250861038616	-3.50913542878251	0.000449565925457822	0.00919348355886543	Gm46404	108168069
Slc17a3	2000.53300860583	-1.1197322241662	0.263033295701112	-4.25699803966478	2.07190171639339e-05	0.00106586393922712	Slc17a3	105355
D130043K22Rik	534.470907953746	-1.33268447938014	0.371662147431235	-3.58574175118739	0.000336121461163534	0.00759016665798915	D130043K22Rik	210108
Aldh5a1	2932.96322719091	-0.767496865719988	0.25009771446325	-3.06878800298979	0.00214929050310415	0.0268042577743186	Aldh5a1	214579
Foxq1	948.76209955857	0.839385602717045	0.301065530828862	2.78804950007441	0.00530264408651221	0.0487809393945955	Foxq1	15220
Gmds	162.766035268234	1.03187549701284	0.241805163866907	4.26738403974199	1.97778517761489e-05	0.00104020126498071	Gmds	218138
Serpinb1a	2121.64608530426	-2.0954509221709	0.696138046483325	-3.01010831509135	0.00261154539826879	0.0303708463132819	Serpinb1a	66222
Serpinb6b	232.736540698768	1.75428389153312	0.468912828731957	3.74117273838955	0.000183163571674144	0.00497564144702932	Serpinb6b	20708
Serpinb6a	1504.47312210373	1.09704087722527	0.362421911901476	3.02697171776828	0.00247017068970906	0.0292750159691624	Serpinb6a	20719
Nqo2	4090.75954242337	-0.980197190030516	0.260269969148439	-3.76607871141478	0.000165831531445848	0.00469058190835318	Nqo2	18105
Bphl	5468.18325645865	-1.130164128989	0.315354910841206	-3.58378477752034	0.000338651162429758	0.00762636858538807	Bphl	68021
Eci3	248.441811422126	-4.08736510918054	0.539559865141954	-7.57536906142044	3.58108132974992e-14	7.3689701062929e-11	Eci3	69123
Cdyl	208.678230201656	0.721936632174261	0.24518944995097	2.94440332697277	0.00323578016682645	0.034929451217244	Cdyl	12593
F13a1	147.984638929409	2.53019018346724	0.715244452651784	3.53751808082748	0.000403906530146829	0.00856843981865605	F13a1	74145
Ly86	622.952930059616	1.44510226492552	0.451482650455389	3.2007924633824	0.00137050205802901	0.0198651691200813	Ly86	17084
Bloc1s5	1161.36047433291	-0.834089547905078	0.195807262261957	-4.25974776558189	2.04657725299084e-05	0.00105945769618664	Bloc1s5	17828
Gm32063	259.525771984533	-1.78636525586095	0.411025245048901	-4.34612053001372	1.38566447232038e-05	0.000816039890141022	Gm32063	102634494
Nedd9	426.94583786474	1.05573941576578	0.342776852550963	3.07996122815445	0.0020702754360227	0.0261156124351002	Nedd9	18003
Adtrp	4585.42050660497	-0.786246509127393	0.26630721761516	-2.95240405486717	0.0031531004089115	0.0342616098557763	Adtrp	109254
Edn1	44.8367868757235	1.15660561377289	0.373046975072539	3.10042887641158	0.00193240616516415	0.0249304626104485	Edn1	13614
Kdm1b	1006.51562913693	-0.795664696161917	0.208637581987057	-3.81362115388817	0.000136945343711781	0.00409145961557776	Kdm1b	218214
Fgd3	192.695720994814	1.48431915196958	0.412388049864817	3.59932629584235	0.000319042662632367	0.00732306918457647	Fgd3	30938
Sfxn1	4164.28015106272	-0.943211400922181	0.213011254134995	-4.42798858094335	9.51159359288962e-06	0.000611640053617769	Sfxn1	14057
Arl10	407.357754942469	0.846206537708458	0.215780678855199	3.92160476182536	8.79611899675763e-05	0.00301670231092967	Arl10	56795
Cdhr2	42.5600623559771	3.94758661039466	0.768536393955434	5.13649924901744	2.79903468631586e-07	4.79976135480538e-05	Cdhr2	268663
Lman2	9911.15663091148	-0.510879976104283	0.170916947338212	-2.98905394731483	0.00279842717123845	0.031605956238786	Lman2	66890
Rgs14	71.4745391647086	1.35759778278891	0.481817113513869	2.81766202301951	0.00483747008245458	0.0454794017689134	Rgs14	51791
Dok3	257.391238610483	1.28116666995667	0.386752334773049	3.31262814666259	0.00092423774112506	0.0151654124950352	Dok3	27261
Txndc15	3318.88531793588	-0.526486650952315	0.167213570543333	-3.148588055632	0.00164061287131397	0.0222652671785412	Txndc15	69672
Tifab	369.465340952222	1.44384690498032	0.410792585436189	3.5147832657379	0.000440113017697921	0.00905146214912168	Tifab	212937
Slc25a48	233.507058590359	-1.05981513077744	0.279157419551013	-3.79647846180125	0.000146766107539521	0.00431439939699213	Slc25a48	328258
Gas1	805.538109999879	-2.36989985344965	0.534534659670263	-4.43357565421775	9.26829634520188e-06	0.000600687773365013	Gas1	14451
Dapk1	3061.32341619653	-0.743781604296463	0.262014119705767	-2.83870810142485	0.00452965723646398	0.0437601041236327	Dapk1	69635
Gm35540	9.10650511916395	-2.83096695021392	0.932213955610282	-3.03682103574667	0.00239087359967618	0.0286452410464842	Gm35540	102639165
Ctla2b	391.782735755344	1.46104842521884	0.496805705908365	2.94088495329868	0.00327276061952308	0.035123483828921	Ctla2b	13025
Ctla2a	320.393393737347	1.17814190207009	0.393051940390511	2.99742039410763	0.00272274958440958	0.0311479525076793	Ctla2a	13024
Fbp2	18.6215377362793	2.36306994808079	0.556629932076331	4.24531598447483	2.18285587571778e-05	0.00110163761059872	Fbp2	14120
Slc35d2	1503.94393986678	-0.517604712137584	0.18509251180235	-2.79646489799817	0.00516650229013856	0.0479971561513889	Slc35d2	70484
Ptdss1	2342.57613405011	-0.468172083883195	0.165376532674244	-2.83094630364147	0.00464105117732466	0.0443933669268556	Ptdss1	19210
Zfp708	155.594302897126	-0.942755669442881	0.283377469055811	-3.32685471637552	0.000878321533293097	0.0146661552059875	Zfp708	432769
Zfp874a	767.164222931023	-0.559439214230014	0.176027497934869	-3.1781353526766	0.00148225536681624	0.0210171299298269	Zfp874a	238692
Zfp874b	374.120835842122	-0.560365342846621	0.173765669834208	-3.22483344023749	0.00126045978218358	0.0187271560778936	Zfp874b	408067
Irx1	45.461842563609	-1.79225639801064	0.527071635878804	-3.40040380853041	0.000672864052997926	0.0120661089765271	Irx1	16371
Tert	229.645367899964	-1.44899424721696	0.364202016423632	-3.97854537282824	6.93381804270362e-05	0.0025745354889011	Tert	21752
Sdha	19006.5135751134	-0.649173535062243	0.203216285224409	-3.1944956298427	0.00140075405919488	0.0201566550021557	Sdha	66945
Rfesd	304.091959015221	-0.732388189455831	0.233465656879843	-3.13702751506944	0.00170670109652359	0.0228606293335813	Rfesd	218341
Polr3g	332.765431049541	-1.08598481548727	0.272244588027183	-3.9890042382728	6.63512362870387e-05	0.00251536173052819	Polr3g	67486
Mblac2	385.947407274785	-0.946439552633313	0.225214398651425	-4.20239362270155	2.64107370105663e-05	0.00124576949188522	Mblac2	72852
Vcan	44.6895998129473	3.50361680233163	0.896668499506096	3.90737134655839	9.33056945539044e-05	0.00313259396788987	Vcan	13003
Bhmt2	8024.09826945016	-0.775431847385925	0.250738122097712	-3.09259653417896	0.00198413689604199	0.0253593645827975	Bhmt2	64918
Dmgdh	16429.4074160368	-1.04769505221346	0.220958505940709	-4.74159185568801	2.12045477571643e-06	0.000214152923422355	Dmgdh	74129
Scamp1	2209.07406141286	0.702411380280843	0.23726560734905	2.96044331131187	0.00307196650938833	0.033792441825946	Scamp1	107767
Gfm2	1592.85760876641	-0.601859835014816	0.173798078418383	-3.46298325327834	0.000534221643915769	0.0103674955781339	Gfm2	320806
Enc1	513.391633521229	1.06924221232461	0.308735751799156	3.46329249558436	0.000533607992443063	0.0103674955781339	Enc1	13803
Gm33447	90.5380774838607	1.47911790151313	0.38169407293643	3.87513982109822	0.00010656349356073	0.00344646017877552	Gm33447	102636359
Mrps27	1193.26704091752	-0.688908121979381	0.247475539757386	-2.78374227471028	0.00537357136708509	0.0491442954694193	Mrps27	218506
Mccc2	2401.16690106419	-0.939989909031894	0.222578118170961	-4.22319101606337	2.40867509845517e-05	0.00115602359973088	Mccc2	78038
Naip5	225.104977354158	1.20870610266693	0.383761257421621	3.14963034775285	0.00163477163659938	0.0222042992423259	Naip5	17951
Naip6	112.344743833593	1.28554997326948	0.460498668454579	2.79164753631915	0.00524404445448806	0.0484404846179517	Naip6	17952
Naip1	66.1988820138483	1.96539773058345	0.500209166777665	3.92915176513957	8.52460284634326e-05	0.00296059097165617	Naip1	17940
Ccnb1	49.85419760287	2.60208787273568	0.558259744128097	4.66107022780172	3.14569356553419e-06	0.000274255442905086	Ccnb1	268697
Cd180	252.587394840006	1.46900473110134	0.513499360517243	2.86077226974856	0.00422610498708059	0.0416255316490365	Cd180	17079
Rnf180	54.5048722135351	1.71242219455055	0.551250206225362	3.1064336579141	0.00189358792871465	0.0246811120209823	Rnf180	71816
Elovl7	30.4715649566976	2.49614998159993	0.598863156318919	4.16814752295536	3.07085171736789e-05	0.0013849961909948	Elovl7	74559
Esm1	359.829947296902	2.18322558016273	0.665573665738955	3.28021628941523	0.00103727532204508	0.0163559639382242	Esm1	71690
Fst	109.915353409191	2.56028948068722	0.682436492238773	3.75168899935002	0.000175647267218839	0.0048272208897438	Fst	14313
Itga2	25.7314169834607	2.60264417237597	0.710561980314224	3.66279683473218	0.000249476401056686	0.00611582016632174	Itga2	16398
Emb	127.122210163024	1.53117168504547	0.526886391368875	2.90607559832285	0.0036599301251159	0.0378945704060486	Emb	13723
Gm36161	42.410967397827	3.71404708881697	0.787286260633588	4.7175306804262	2.38724409139377e-06	0.000229817615394879	Gm36161	102639975
Anxa2r1	44.3165116337341	3.79076199656805	0.970622569051575	3.90549541854577	9.40325400171385e-05	0.00314480429244524	Anxa2r1	100861753
Fhit	91.7381053322849	-1.42221351782186	0.477546997625148	-2.97816450505303	0.00289980299928745	0.0323637674401831	Fhit	14198
Gng2	225.556084392773	1.33863698612085	0.396671503243235	3.37467394349226	0.000739031950985198	0.0129700895278447	Gng2	14702
Plau	250.210709885697	2.15979178529387	0.523733900509469	4.12383422801713	3.72617114789186e-05	0.00163573945164256	Plau	18792
Gm35164	20.1818522038198	-4.42852789214459	0.942328236428963	-4.6995597934398	2.6072287907929e-06	0.000243864774738822	Gm35164	102638651
Lrtm1	484.132070228537	-2.90406139906989	0.918273020908316	-3.16252501483417	0.00156407297359077	0.0216397633928182	Lrtm1	319476
Prkcd	850.847436970986	0.962047254253974	0.265385209596328	3.62509747893382	0.000288852477575146	0.00680453944122388	Prkcd	18753
Nt5dc2	260.274793488504	0.993104164847021	0.23473433154039	4.23075805882336	2.32905075861251e-05	0.00113099804095219	Nt5dc2	70021
Hacl1	16398.4976458277	-1.03821320409354	0.281478787215757	-3.68842431915745	0.000225647121360919	0.00575907428192783	Hacl1	56794
Btd	3521.37145993446	-0.462484343310734	0.163392080007735	-2.83051873315305	0.00464725896490616	0.0444011474638916	Btd	26363
Wdfy4	717.064725995991	2.16950582390895	0.596948929637712	3.63432400360551	0.000278710433837777	0.00665911634519229	Wdfy4	545030
Lrrc18	19.970083530748	-1.97407772359618	0.645903069003344	-3.05630646196226	0.00224082092308797	0.0274467217528825	Lrrc18	67580
Arhgap22	51.1915047323925	1.88887232237604	0.489005245119242	3.86268315366526	0.000112148425258779	0.00356406829461394	Arhgap22	239027
Gm52113	67.5308866674353	-2.26190006438082	0.504823833883772	-4.48057304858073	7.44428954105939e-06	0.000512752696338576	Gm52113	115488317
A930038B10Rik	107.119428244922	-1.07200766178424	0.233931263894033	-4.58257542809603	4.59283957490983e-06	0.000356638325859272	A930038B10Rik	320323
Grid1	118.694829150714	-3.75029937433269	0.450966597954393	-8.31613558818822	9.08778497357288e-17	3.74007790587392e-13	Grid1	14803
Gm41133	6.88849490960765	-4.16739085515608	1.14878462579653	-3.62765200854473	0.00028601039114637	0.00679394077651019	Gm41133	105245730
Prxl2a	2669.36692015682	-0.71862446911643	0.215859584014026	-3.32912931523919	0.000871179450918564	0.0146505444763321	Prxl2a	70564
Ear2	295.698859837668	1.41398799376944	0.456613895384845	3.09668191892779	0.0019569974069512	0.0251491735466282	Ear2	13587
Lgals3	916.906513817158	1.37740411653627	0.397420777366725	3.46585834203946	0.000528541676299714	0.0103402190346139	Lgals3	16854
Dlgap5	33.043381889185	2.01574524661865	0.577441340125573	3.49082254169799	0.000481535980768789	0.00966712843343391	Dlgap5	218977
Ndrg2	52960.5454301738	-0.648479318465074	0.210168741022453	-3.08551745283469	0.0020319829838029	0.0257235507268196	Ndrg2	29811
Hnrnpc	4425.07075224914	-0.534005315997698	0.152289147974685	-3.50652244824736	0.000454003139665158	0.00924975208560375	Hnrnpc	15381
Sall2	169.701988124022	0.935604364861334	0.238957902496384	3.91535226534511	9.02723075243842e-05	0.00306404685869364	Sall2	50524
Slc7a7	391.722634340305	1.40926922435573	0.420311599076947	3.35291537861589	0.000799651510199968	0.0137961036007165	Slc7a7	20540
Slc7a8	924.910410050122	2.05483509536764	0.590959086019974	3.47711904931806	0.000506832720908627	0.0100402891114294	Slc7a8	50934
Slc22a17	83.6879485831303	1.5132851347192	0.350760832100119	4.31429337665403	1.601142046428e-05	0.00090267124548965	Slc22a17	59049
Pck2	419.514820143549	0.925519192806345	0.329740456162567	2.80681116165512	0.00500345633329448	0.0466932529244296	Pck2	74551
Dcaf11	11612.0878453809	-0.661972805611398	0.153047833334678	-4.32526740946293	1.52346939376108e-05	0.000867046903641385	Dcaf11	28199
Fitm1	2174.4361528699	-2.10913879370237	0.758804959459796	-2.77955325332072	0.00544337275258455	0.049610289694791	Fitm1	68680
Emc9	896.859904730469	-0.898701030077984	0.25690123311553	-3.49823556383567	0.000468347270916676	0.00947166188431243	Emc9	85308
Rabggta	1260.77098622165	-0.678860684756673	0.189029315742046	-3.59129842951483	0.000329034607336156	0.00748590720940443	Rabggta	56187
Ltb4r1	55.8999726470278	1.31507277058295	0.428247501719812	3.07082415029093	0.00213468833304616	0.0266625488153307	Ltb4r1	16995
Ctsg	43.1423564669023	5.03602169966788	1.41501614907585	3.55898531826433	0.00037229034010991	0.00812817450781078	Ctsg	13035
Gm16573	122.503311520158	-1.06727743771185	0.361821432077412	-2.94973526466919	0.00318046323570855	0.0344766559164347	Gm16573	102635191
Cab39l	2726.67413223433	-0.406189308143358	0.131307378633629	-3.09342332753973	0.00197861672705776	0.0253084604202214	Cab39l	69008
Mipep	1543.39489611641	-0.735001595625707	0.240473745399122	-3.05647335598238	0.00223957383909547	0.0274467217528825	Mipep	70478
Arl11	55.1086574631491	1.28933553612931	0.406478272654885	3.17196667784506	0.00151410379048122	0.0212759455913351	Arl11	219144
Ebpl	4284.08542398887	-1.23648444460111	0.319201516118474	-3.87367973572588	0.000107204275872853	0.0034603858616057	Ebpl	68177
Dleu2	370.024337954985	-1.1994481610086	0.227868415530258	-5.26377540396479	1.41126840114739e-07	2.83320736825467e-05	Dleu2	668253
Gata4	834.413900346225	-0.696899792720079	0.211023786189731	-3.30247032954616	0.000958372263090819	0.0154591101709583	Gata4	14463
Fam167a	137.030194350176	1.81763514815973	0.603756319507642	3.01054430310891	0.00260779901382005	0.030360387104318	Fam167a	219148
Scara5	136.450716357267	4.80678452496823	1.32368084566741	3.63137726189927	0.000281912724972132	0.00671613209622466	Scara5	71145
Pbk	23.7795459828908	2.11792810226023	0.682552400983709	3.10295312009427	0.00191599988535167	0.0248355827658733	Pbk	52033
Esco2	30.4195742788179	2.02189725728031	0.659439080786302	3.06608649106669	0.00216880567948981	0.0269252481868486	Esco2	71988
Ephx2	25261.444123625	-0.752136621066763	0.241124694224779	-3.11928491391103	0.00181290566208785	0.0238561574814469	Ephx2	13850
Cdca2	40.5918023419984	1.59106548278106	0.539740428393391	2.94783454987256	0.003200082832327	0.0346121968369035	Cdca2	108912
1700092C10Rik	28.4057912111994	-2.32990368696292	0.536789006851881	-4.34044598012012	1.42193823213237e-05	0.000830069048842661	1700092C10Rik	73554
Tnfrsf10b	33.0502190079732	2.14979371493974	0.416096313612218	5.16657717122495	2.38419788456904e-07	4.26615930171473e-05	Tnfrsf10b	21933
Bmp1	4137.54840405449	-0.595019350342259	0.182044977866694	-3.2685293344262	0.00108107970398657	0.0168052257667865	Bmp1	12153
Rubcnl	59.8237446687321	1.460456870137	0.465794559722569	3.13540989187779	0.00171614140746154	0.0229311037740519	Rubcnl	271221
Lcp1	6027.41924888098	0.979516711553863	0.340717554079563	2.87486423821043	0.00404201255949297	0.0406589859115307	Lcp1	18826
Dgkh	141.881254773017	1.45262933649443	0.311590652434653	4.66197982880464	3.13181892306575e-06	0.000274255442905086	Dgkh	380921
Diaph3	30.1230178473715	3.05013186767159	0.721509169072914	4.22743327238764	2.36372240539294e-05	0.00114110258761228	Diaph3	56419
Pcdh20	21.2304898347432	6.14244969736109	1.43725679741132	4.27373153386676	1.92228472066243e-05	0.00102409874017945	Pcdh20	219257
Gm41231	31.0747573284254	-1.96411662413919	0.494173370870614	-3.97454970242305	7.05125365264998e-05	0.00258106609346706	Gm41231	105245842
Kctd12	1669.957601978	1.43208423309375	0.508088638015386	2.81857165451983	0.00482378430432383	0.0454138582774195	Kctd12	239217
Dct	254.050358455574	-5.06460666316125	0.567573924129642	-8.92325465960697	4.52782054577722e-19	3.72684909122923e-15	Dct	13190
Uggt2	100.030715756071	-0.774532041379633	0.25913072430978	-2.98896259192218	0.00279926401385919	0.031605956238786	Uggt2	66435
A330035P11Rik	45.4689294397551	1.31679430765264	0.341208082191051	3.85921194831291	0.000113753250409063	0.00358050861995029	A330035P11Rik	319727
Pcca	2655.30573694353	-0.765182613288807	0.231189431134158	-3.30976467883938	0.000933744375446358	0.0152655925364657	Pcca	110821
Ghr	15150.3421538764	-1.22816081083532	0.25598792158868	-4.79772953041403	1.60474268263049e-06	0.000176448576618753	Ghr	14600
Ptger4	98.7574403670929	2.31666979656686	0.616779930610821	3.75607194979994	0.00017260109067263	0.00476999917936019	Ptger4	19219
Gm41259	9.46701786977112	-4.76271999942943	1.23885321583082	-3.84445868047038	0.000120818839330027	0.00373857092678741	Gm41259	105245876
Fyb1	1330.82536362359	2.01723494610097	0.551651519385067	3.65671964132286	0.000255463522864385	0.00622106584821524	Fyb1	23880
Lifr	5746.97566263883	-1.0171010234142	0.227586015500878	-4.46908401281043	7.85552741386623e-06	0.000527827315457412	Lifr	16880
Skp2	83.3419190895592	1.51303706330409	0.493448781533192	3.06624946687059	0.00216762378651801	0.0269252481868486	Skp2	27401
Ugt3a1	2388.67411329531	-1.34404082960727	0.448501382828034	-2.99673731468206	0.0027288574605866	0.0311528789987356	Ugt3a1	105887
Prlr	8382.54786082108	-1.16058560265173	0.236937720355913	-4.89827284954195	9.66827204226427e-07	0.000125322121543114	Prlr	19116
Agxt2	4853.91931374658	-0.810766648857482	0.288384854380506	-2.81140509476175	0.00493256400017893	0.0462677313794561	Agxt2	268782
4930556M19Rik	202.42296620868	-0.842573850703985	0.266232997153383	-3.16479872785476	0.00155190263369151	0.021559005194793	4930556M19Rik	75259
Tars1	5442.1005490143	-0.59358061750903	0.180028732671641	-3.29714378755127	0.000976734836711608	0.0156868379336063	Tars1	110960
Basp1	469.886778698514	2.31705518436954	0.823000522396226	2.81537510768919	0.00487203298460944	0.0457782003382652	Basp1	70350
Ankrd33b	715.092202842906	-1.1772169659034	0.354924516819465	-3.31680937809715	0.000910517162853908	0.0150492226950659	Ankrd33b	67434
Cmbl	6310.47897543926	-0.970498418045506	0.345510989368691	-2.80887858246934	0.00497143921884215	0.0465508633567253	Cmbl	69574
Sdc2	7395.4168791829	-0.701567695855313	0.122561171962125	-5.72422476567146	1.03907110717016e-08	3.22739406910098e-06	Sdc2	15529
Rida	24164.2261231593	-1.01738631746932	0.345947827210513	-2.94086633141428	0.00327295736809409	0.035123483828921	Rida	15473
Gm41292	26.0303159028257	-1.78629830649187	0.481649023396117	-3.70871364774425	0.000208314849418225	0.00544330008114734	Gm41292	105245912
Ankrd46	1698.86407972975	-0.513965527648856	0.137631897118942	-3.73434892933783	0.000188201419107612	0.00507065754721688	Ankrd46	68839
Baalc	28.7917830895966	7.34183228998878	1.14414105383325	6.41689437276221	1.39082349977404e-10	9.15829458131212e-08	Baalc	118452
Dpys	11003.476437172	-0.711859770455448	0.205996999234688	-3.45568029194659	0.000548905961134866	0.010531573347555	Dpys	64705
Trps1	83.265808231001	1.6304741665428	0.584895579824398	2.78763290882162	0.00530946698880622	0.0488020354939855	Trps1	83925
Fam83a	64.7115822003156	3.30993294309816	0.912509708280937	3.62728518180228	0.000286416893384648	0.00679394077651019	Fam83a	239463
Atad2	231.240876804339	1.35070164821774	0.383658208420951	3.52058581980277	0.000430594627016736	0.00898409220525921	Atad2	70472
Tmem65	504.124103135574	1.39546795937885	0.371130583510324	3.76004571269731	0.000169882311489263	0.00474540560118821	Tmem65	74868
A1bg	27263.0362414037	-4.74768542007997	1.17046092732956	-4.05625280539006	4.98662851458244e-05	0.00202191819229202	A1bg	117586
Myc	356.66210247991	2.07598821450147	0.438176117685232	4.73779407574369	2.16057193162557e-06	0.000215193437955376	Myc	17869
Cyrib	775.874851068941	1.12169994221668	0.341103542296428	3.28844413243263	0.00100742776613664	0.0159704516166596	Cyrib	223601
Tmem71	153.579564417204	1.76102511561779	0.431375073200385	4.08235251646018	4.45821040306653e-05	0.00188665963124116	Tmem71	213068
Sla	421.613664702752	1.79612889034233	0.517445581376721	3.47114547884154	0.000518243149305728	0.0101927344371217	Sla	20491
Col22a1	20.4298526824285	4.30328310446609	1.10696422594932	3.8874635725248	0.00010129718367567	0.00330863936045413	Col22a1	69700
Ly6d	978.158629054338	4.46434397357808	0.71351954964667	6.25679278975438	3.92974977282628e-10	2.15638469200887e-07	Ly6d	17068
Ly6c2	173.771965865772	2.28910477366071	0.673583904779165	3.3983958901322	0.000677822559537275	0.0121286032338072	Ly6c2	100041546
Ly6a2	35.9801389301554	2.76232480407903	0.879076010118834	3.14230484313367	0.00167623415327722	0.0226020537271654	Ly6a2	546643
Ly6g2	5287.76844292546	-0.9109681683538	0.192103441265076	-4.74207105481671	2.1154439656825e-06	0.000214152923422355	Ly6g2	223631
9030619P08Rik	578.210259169825	-1.98302899602294	0.498330597833757	-3.97934424384769	6.91056170139941e-05	0.00257379336489677	9030619P08Rik	105892
Top1mt	1061.24220094033	-0.299261314636804	0.103641428770445	-2.88746805391535	0.00388356040666505	0.0396595356169479	Top1mt	72960
Rhpn1	11.8990500495431	5.33314302447174	1.27432002121622	4.18508925205597	2.85054077121704e-05	0.00130659463787963	Rhpn1	14787
Naprt	5761.20703739897	-0.562827736353753	0.196907793429411	-2.85833143803686	0.00425875307046213	0.0418303061133339	Naprt	223646
BC024139	234.658798613052	-1.49229437324757	0.436623147937615	-3.41780865328923	0.000631274710399482	0.0115853336483793	BC024139	271278
Gm3787	71.7086707109295	-2.56387895100361	0.739053408691772	-3.46913892940705	0.000522129376709204	0.0102446886762657	Gm3787	102639762
Apol7a	4285.84329069816	-1.28132185963577	0.277818497066913	-4.61208261207733	3.98654483340055e-06	0.000323282573543407	Apol7a	75761
Ncf4	344.751954966548	1.56662071413979	0.527749421269334	2.96849347626338	0.00299263454661761	0.0331069704637327	Ncf4	17972
Csf2rb2	288.45677542992	2.15919336660194	0.453548345386256	4.76066860030788	1.92952663810851e-06	0.0002023176274939	Csf2rb2	12984
Csf2rb	691.125115368058	1.38880281329384	0.40336270432002	3.44306203429257	0.000575167364271698	0.0108357756802251	Csf2rb	12983
Tst	8141.0344891616	-1.06866366343758	0.364059294907326	-2.93541101240009	0.00333106140026143	0.0356077485526647	Tst	22117
Mpst	3376.77310360604	-1.0491336174038	0.317217980399943	-3.3072955577142	0.000942014445242926	0.0153235590885267	Mpst	246221
Kctd17	347.870880446759	0.92257091388685	0.306656836761965	3.00847984877302	0.00262558213638338	0.030481194026194	Kctd17	72844
Tmprss6	19043.52639258	-0.51096401825575	0.163055362319747	-3.13368423452254	0.00172626511980624	0.0230133858144085	Tmprss6	71753
Cyth4	915.864684347852	1.35710210675543	0.479520802955962	2.83012144288569	0.00465303385923791	0.0444047787772605	Cyth4	72318
Gcat	3491.6195412981	-0.984104579355974	0.249936633116128	-3.93741632463589	8.23636383444824e-05	0.00288483024346142	Gcat	26912
Baiap2l2	38.3191881750351	9.49384849482878	1.34811026325281	7.04233826684278	1.89040204923708e-12	2.39383065650314e-09	Baiap2l2	207495
Maff	468.517162653128	1.42009245007421	0.494693976576028	2.8706483549754	0.00409630929159523	0.0409570191005418	Maff	17133
Pdgfb	178.899228399455	1.25712535145772	0.418661179817626	3.00272729371598	0.00267572081324199	0.0308457395151188	Pdgfb	18591
Fam83f	120.323270929821	-2.16217218960083	0.406297561743994	-5.32164697302123	1.02831981946498e-07	2.19846764519903e-05	Fam83f	213956
Mrtfa	487.214972968473	0.812217533748365	0.279428019440923	2.90671470732765	0.00365246145160189	0.0378870954103782	Mrtfa	223701
Gm17025	45.1193246636837	-1.67708443408928	0.349585549739843	-4.79735056365271	1.60778073701938e-06	0.000176448576618753	Gm17025	102634155
Cyp2d9	20094.106957597	1.31726537243155	0.42201858308757	3.12134447444039	0.00180027311987422	0.023727859166829	Cyp2d9	13105
Cyp2d26	42792.0808424303	-0.698258384201051	0.214559166387948	-3.25438617215038	0.00113637689892202	0.0174323003766042	Cyp2d26	76279
Cyb5r3	19868.0196449555	-0.928097339487164	0.264101043635447	-3.51417520624517	0.000441121755046843	0.00905454654810616	Cyb5r3	109754
Scube1	72.8964377058627	1.59047815554418	0.503604075157159	3.15819159137631	0.00158751186159113	0.0217916630221898	Scube1	64706
Pnpla5	99.6041280093603	-4.52527424677018	1.0048635012104	-4.50337209115397	6.68836294610333e-06	0.000468526939654268	Pnpla5	75772
Pnpla3	1003.78292176577	-2.75054882009822	0.386641112013621	-7.11395848665293	1.12761081122067e-12	1.68752083402861e-09	Pnpla3	116939
Parvb	426.795277473443	1.38232176774609	0.458682895209057	3.01367629398096	0.00258103035210572	0.0301982385617373	Parvb	170736
Gtse1	41.0345404883695	1.69942577460662	0.440332557294982	3.85941431414113	0.000113659100139536	0.00358050861995029	Gtse1	29870
Cerk	492.744801823283	1.41156247323097	0.36928779446951	3.82239135538911	0.000132163714438124	0.00400677544582025	Cerk	223753
Tafa5	107.058423400437	-1.83733811539482	0.501912231313066	-3.66067611181363	0.00025155058185888	0.00615308421777249	Tafa5	106014
Selenoo	3091.827817707	-0.711713598562197	0.204565429588408	-3.47914894512815	0.000503008930260171	0.00998858022912295	Selenoo	223776
Adm2	33.58490200284	6.34086943664999	1.19626367861928	5.30056169887944	1.15446941938493e-07	2.40568045340692e-05	Adm2	223780
Lmf2	1180.48593953586	0.312472796022759	0.111245520897736	2.80885732298387	0.00497176750888982	0.0465508633567253	Lmf2	105847
Ano6	1244.57637604996	1.85916695074225	0.533428591146826	3.48531552601107	0.00049155703299918	0.00984429668763079	Ano6	105722
Slc38a4	33257.3846139036	-0.826221410037788	0.202771173811541	-4.07464924381061	4.60837519606052e-05	0.00194023203267387	Slc38a4	69354
Gm32840	107.29101698307	-3.78325432974774	0.440673229954544	-8.5851694012318	9.07026747795046e-18	4.97715810740068e-14	Gm32840	102635530
Gm33149	54.721639942906	-3.2525996463505	0.5597230521537	-5.81108752593834	6.20682998502761e-09	2.08524153496989e-06	Gm33149	102635940
Arf3	3089.64335715578	0.526498778501494	0.181429681015968	2.90194402345422	0.00370854800590718	0.0383239907553321	Arf3	11842
Tuba1c	2818.39883857111	-1.01962707936228	0.349817323266032	-2.91474152807141	0.00355983234430558	0.0371835396199751	Tuba1c	22146
C1ql4	34.7276744247189	2.22267094871731	0.685902785432829	3.24050433373693	0.00119318458492847	0.0180534969090923	C1ql4	239659
Dnajc22	4349.97446802093	-0.418030058788123	0.145044501613411	-2.88208138976756	0.00395057674714965	0.0400646477702671	Dnajc22	72778
Nckap5l	107.133775728952	1.52004216478344	0.396977818749106	3.82903551027903	0.000128646445294456	0.00393638993018092	Nckap5l	380969
Racgap1	95.0680654111738	1.54303991657893	0.532576379441422	2.89731196527586	0.00376375284401679	0.0387243120738777	Racgap1	26934
Dip2b	498.757798247385	1.10739434252972	0.396999594956914	2.78940925027871	0.00528042926517292	0.0486437753571777	Dip2b	239667
Pou6f1	409.798450675561	0.922088988779813	0.282585359921344	3.2630458599712	0.00110221682205729	0.0170532831999128	Pou6f1	19009
Galnt6	288.31064380843	2.55613601242792	0.595884596644697	4.2896494167176	1.78955384113712e-05	0.000973775479032444	Galnt6	207839
I730030J21Rik	13.409094793134	2.90882401687509	0.925342158063729	3.14351182589777	0.00166933670362466	0.0225435773708524	I730030J21Rik	619313
Csad	20282.9971658315	0.911887525656568	0.300163985015365	3.03796448334696	0.00238182024930424	0.0285992158599901	Csad	246277
Gpr84	29.0617660269178	2.7521464952523	0.865551643015861	3.17964447004332	0.00147455845480691	0.0209260183474409	Gpr84	80910
Nckap1l	1235.22716025032	1.65340512514228	0.53563303021779	3.08682443364256	0.0020230704485779	0.0256577702037669	Nckap1l	105855
Pde1b	169.030801510121	1.76017161083796	0.503947012660365	3.4927711974041	0.00047803591149265	0.00960858018924542	Pde1b	18574
Mefv	104.101754534248	1.58021011639999	0.501014108630245	3.15402318852903	0.00161036289718445	0.0219496388501028	Mefv	54483
Abat	10024.3001026041	-1.27709262586352	0.286750115444713	-4.45367780892753	8.44117405763834e-06	0.000552104153100592	Abat	268860
Carhsp1	4041.10116348048	-0.584187272360764	0.170281745111925	-3.43070992123542	0.000602003979502887	0.0112311058709913	Carhsp1	52502
Snn	198.644747078295	1.01569006148952	0.327877290833472	3.09777495997852	0.00194979427361203	0.0250880543374448	Snn	20621
Cpped1	2596.01292691638	-0.519315309084317	0.147431548549742	-3.52241643116911	0.000427631839893818	0.00895632995970996	Cpped1	223978
Cebpd	435.897721622572	1.58948466501178	0.433125761642789	3.66979941110655	0.000242740870933182	0.00602063622900479	Cebpd	12609
Serpind1	21749.7729713218	-0.69053915923701	0.188507566849538	-3.66319066538151	0.000249092983971095	0.00611582016632174	Serpind1	15160
Dgcr2	2809.36522779414	-0.417401008716226	0.137689664839065	-3.03146215951715	0.00243372423289577	0.0289898468320768	Dgcr2	13356
Dgcr6	1966.57803028385	-0.817850399975219	0.278741764709164	-2.93407914966942	0.00334538887000153	0.0356913749695172	Dgcr6	13353
Septin5	81.3302347006865	1.57467305661134	0.472486089366185	3.33273950715392	0.000859954171614237	0.0145643678735736	Septin5	18951
Cdc45	64.8902897635515	0.982710940868085	0.343185120411794	2.86350101568772	0.00418987470765097	0.0415004316710892	Cdc45	12544
Clcn2	1719.02536697039	-1.11473744963894	0.263672072252451	-4.2277418314202	2.36048412053654e-05	0.00114110258761228	Clcn2	12724
Igf2bp2	170.258075815621	2.3146743755826	0.549188388824623	4.21471834198186	2.50090102037341e-05	0.00118645050712931	Igf2bp2	319765
Etv5	309.10295019433	0.918798530061048	0.304373159161976	3.01865819111894	0.00253896810258838	0.0298120491475106	Etv5	104156
Tbccd1	752.147790805753	-0.693895922000765	0.185620877311206	-3.73824287468161	0.000185310884554973	0.00501741411438152	Tbccd1	70573
C730014E05Rik	932.736321455595	-1.21877086124898	0.284655839168198	-4.28155932023173	1.85588234498683e-05	0.000998416181803045	C730014E05Rik	105246089
Il1rap	3919.76059499553	-1.10424404808853	0.191568868217239	-5.76421450084634	8.20390229166364e-09	2.70105279050734e-06	Il1rap	16180
Gm41442	8.33778332313397	2.72719982050781	0.822236349406676	3.31680765813352	0.000910522767846288	0.0150492226950659	Gm41442	105246099
Pigz	33.5682853093646	2.22638598290267	0.597190797940577	3.7280982737517	0.000192930148467934	0.00518956879751491	Pigz	239827
Umps	1695.94167924195	-0.625331603422143	0.169835825060774	-3.68197701043566	0.000231432284364892	0.0058522861216818	Umps	22247
Stfa2l1	14.0773580599049	2.00726608681071	0.719821992287262	2.78855898863627	0.00529431048394484	0.048744373146924	Stfa2l1	268885
Timmdc1	1575.61412517578	-0.601443214568512	0.189006523375225	-3.18212939864778	0.00146196484715168	0.0208010936160855	Timmdc1	76916
Gm19522	63.1334223136841	-2.6006684567548	0.51861360044075	-5.01465533210967	5.31286169450163e-07	7.73985214291026e-05	Gm19522	100503040
Zdhhc23	41.6082921439959	1.54548350171372	0.535692011008382	2.88502249418377	0.00391385695797473	0.0398965391846992	Zdhhc23	332175
Cd200r1	71.1054737512544	1.62013547474617	0.475863173892035	3.40462461403611	0.000662550629626813	0.0119593294571454	Cd200r1	57781
Tmprss7	15.721564838804	5.53777758293435	1.12806697191464	4.90908582629206	9.15019290378852e-07	0.000119547996493783	Tmprss7	208171
Gm15638	163.756512925014	1.66550222448393	0.531048699015374	3.13625139760622	0.00171122447519606	0.0229025831794126	Gm15638	100503378
Retnlg	169.639874302593	2.87795922132786	0.631380293860327	4.55820248004845	5.15932856749208e-06	0.000387821309945455	Retnlg	245195
G730013B05Rik	28.903475090368	2.65779429652157	0.939448179387393	2.82910154581884	0.00466788854467129	0.0444459073641589	G730013B05Rik	619312
Nit2	5232.60322294004	-1.09962005899587	0.260650499719815	-4.21875292845364	2.45657288451814e-05	0.00117558438444586	Nit2	52633
Filip1l	523.850482709907	1.36706281887733	0.440542594377588	3.10313426289406	0.00191482748380059	0.0248355827658733	Filip1l	78749
St3gal6	451.522958769087	-1.44303568855634	0.460553831130321	-3.13326171886302	0.00172875219842243	0.0230248533094094	St3gal6	54613
Samsn1	106.56413042499	2.09748269270156	0.499343152114452	4.20048354286994	2.66345528777023e-05	0.00124859536349702	Samsn1	67742
Btg3	120.401159240642	1.57624625859617	0.428749571553697	3.67637978711952	0.000236567254791621	0.00592750403101928	Btg3	12228
Gm32202	158.506202426442	1.72019598307055	0.573504421170424	2.99944676897158	0.00270470380666671	0.0310710635487421	Gm32202	102634670
App	5077.05717478524	0.907863423791199	0.191657154682413	4.7369138151695	2.16997392179519e-06	0.000215193437955376	App	11820
Gm32461	310.581098090212	-1.30334249566707	0.426640305566047	-3.05489771749965	0.00225137288078039	0.0275349928405696	Gm32461	102635020
Synj1	527.685468213522	0.708145214422449	0.233961372115154	3.02676124703999	0.00247189115521417	0.0292750159691624	Synj1	104015
Il10rb	816.526637756704	0.880264534940894	0.255269550518435	3.44837264434061	0.000563975362146493	0.0106809431338319	Il10rb	16155
Ifngr2	1032.22558663377	0.725908426399076	0.247178741599583	2.93677531369186	0.00331644293593263	0.0354745182659669	Ifngr2	15980
Runx1	95.0864609473151	1.64349838099691	0.471889192469253	3.48280572478676	0.000496188303263441	0.00990091133130033	Runx1	12394
Chaf1b	87.7273670844046	1.00997040182912	0.336696653098947	2.99964491043608	0.00270294514644604	0.0310710635487421	Chaf1b	110749
Ets2	1596.43578115101	0.872668017648795	0.234248451679474	3.72539502990133	0.000195009591375954	0.00520324863280804	Ets2	23872
Itgb2l	15.8200303990901	4.01938396356595	1.38825632035485	2.89527510491619	0.00378826371335887	0.0388672160637529	Itgb2l	16415
Tiam2	439.659781630129	-1.6369012187241	0.553393438791263	-2.95793391099733	0.003097085173237	0.033809161884501	Tiam2	24001
Zdhhc14	238.704541538398	0.899781114146529	0.28264395000854	3.18344374298244	0.00145534390722803	0.0207248022498164	Zdhhc14	224454
Snx9	2170.94585425339	-0.324085872382519	0.113479259716972	-2.85590400563785	0.00429144861838868	0.0420761329100145	Snx9	66616
Synj2	417.19413493018	1.20856945631423	0.401137467380863	3.0128560770085	0.00258801623391021	0.0302014351276915	Synj2	20975
Dynlt1f	51.7046358637458	1.33401160181918	0.316445619117305	4.2156109019309	2.49102937369723e-05	0.00118572332329136	Dynlt1f	100040531
Gm1604a	10.1424618583548	3.82475095772956	0.895263994069675	4.27220460452461	1.93549858334248e-05	0.00102450732086765	Gm1604a	100040822
Ccr6	24.4513664577544	2.28115288870255	0.674814904912026	3.38041272072961	0.000723770579584114	0.0127977564781028	Ccr6	12458
Pde10a	50.6374208087374	1.97127318507835	0.495218486408514	3.98061308125767	6.87377556350199e-05	0.00256789569090482	Pde10a	23984
Plg	102412.393991448	-0.54650555405006	0.152809386335026	-3.57638733560436	0.000348375356724377	0.00776042641731622	Plg	18815
Airn	30.0486450887779	2.23795336086894	0.527786684027424	4.24026112934796	2.23259908890508e-05	0.00110795642472381	Airn	104103
Acat3	10395.1617039696	-0.717639217443519	0.228201077460553	-3.14476699860267	0.00166219157106228	0.0224796792404435	Acat3	224530
Gm49668	681.745953397122	-2.27423685525307	0.541460990624745	-4.20018596839086	2.66695834964896e-05	0.00124859536349702	Gm49668	115488793
Lix1	23.3929491315972	3.21069653589945	0.871807583743265	3.68280409091389	0.000230682439600551	0.00584229895492965	Lix1	66643
Spaca6	241.755233988403	1.94838694161124	0.518670975294096	3.75649888738515	0.000172307037154569	0.00476999917936019	Spaca6	75202
Fpr1	334.089770892078	2.40063197049901	0.623544251468293	3.8499785137079	0.000118128187098703	0.00368300419700538	Fpr1	14293
Fpr2	175.7317597703	2.60337868710628	0.675538569338104	3.85378245635491	0.000116306945071408	0.00364000937217778	Fpr2	14289
Tnfrsf12a	555.093243440339	2.11628377990857	0.440098349593216	4.80866102284785	1.51944609081394e-06	0.000172504286530891	Tnfrsf12a	27279
Pkmyt1	103.094925415236	1.78539726456759	0.387393429017217	4.60874431736488	4.05108143726448e-06	0.000323732536991494	Pkmyt1	268930
Ntn3	243.840855307625	-1.58481734422014	0.263789515337146	-6.00788603062789	1.87957884978138e-09	7.9337505192567e-07	Ntn3	18209
Abca3	4312.66865005886	-0.729914168540846	0.238323938434404	-3.06269765989851	0.00219351557073883	0.0270687056413064	Abca3	27410
Traf7	643.803348115762	0.55443246924345	0.199446541585846	2.77985501696358	0.00543831726044443	0.049610289694791	Traf7	224619
Fahd1	1931.70197600456	-0.882759181246918	0.264591603081183	-3.33630837474486	0.000848989343737957	0.0144380811741883	Fahd1	68636
Igfals	4083.43169695228	-1.40571238819291	0.253524887519717	-5.54467216984207	2.94505425242816e-08	7.45868970822653e-06	Igfals	16005
Lmf1	1696.46315826025	-0.569558053052894	0.203131552550923	-2.80388765753224	0.00504904944549191	0.0470653748424053	Lmf1	76483
Jmjd8	1979.26705322639	-0.721375731457956	0.198063879024897	-3.64213674401114	0.000270384370902678	0.0065264919557183	Jmjd8	72106
Nme4	66.765670625194	1.09123894193211	0.307481662161084	3.5489561694916	0.000386761451958772	0.00831183684353172	Nme4	56520
Itpr3	265.509182881241	1.25952761487401	0.404855720245172	3.11105302924032	0.00186421458281901	0.0243754570789249	Itpr3	16440
Hmga1	760.830807403109	0.776678055023098	0.272564808204774	2.8495170016211	0.00437856655149652	0.042676117567043	Hmga1	15361
Gm22146	127.993626210523	-1.79260536483848	0.522781941678858	-3.42897338626831	0.000605868934829112	0.0112571268681228	Gm22146	102639006
Mapk13	29.4451508810013	2.35303444525636	0.741730603152844	3.17235723489689	0.0015120688287279	0.0212759455913351	Mapk13	26415
Bnip5	23.3348071351004	1.62042709681716	0.528595729751318	3.06553194740999	0.00217283163068982	0.0269549015104867	Bnip5	207819
Cdkn1a	606.70957178939	2.21237675902493	0.625466728058541	3.53716138649323	0.000404452441715315	0.00856897824390929	Cdkn1a	12575
Rab44	43.664014890568	3.1887046008612	0.630326400321308	5.05881492388032	4.21870070559142e-07	6.4904907491071e-05	Rab44	442827
Ppil1	481.465440905122	-0.643849081588633	0.225022015443219	-2.86127150856978	0.0042194552974748	0.0416181384703596	Ppil1	68816
Fgd2	420.795859226517	1.13443507196995	0.400050986269957	2.83572622216815	0.00457216214870472	0.0440502004865591	Fgd2	26382
Tff3	138.175547758695	5.58808507271448	1.79956779683322	3.10523731450856	0.00190126414804255	0.0247187997045532	Tff3	21786
Gm15318	250.521911145852	-1.50330491232388	0.355896947966139	-4.22398933431401	2.40015413322129e-05	0.00115530226143535	Gm15318	102631757
Pde9a	586.110433138264	-1.03932138221398	0.313563165348887	-3.3145518895932	0.000917901417106638	0.0150953977306788	Pde9a	18585
Cbs	21252.9775806733	-0.769486283071457	0.206722474340123	-3.72231556112962	0.00019740409746789	0.00522422701677078	Cbs	12411
Sik1	1617.7339031191	2.24218410537686	0.443875257367171	5.0513833969397	4.38621662483555e-07	6.68573130352248e-05	Sik1	17691
Gm30509	10.4859540743532	3.25542643428409	1.14636341892397	2.83978569146929	0.00451438510177202	0.0436638117187844	Gm30509	102632434
2310015A16Rik	877.43214103879	-0.970334320282792	0.330380201161747	-2.93702321407492	0.00331379296940709	0.0354692196764496	2310015A16Rik	69561
Zfp870	224.756175533594	-0.638207929372417	0.191993920320934	-3.32410488991318	0.000887028268954213	0.014734873222527	Zfp870	240066
Cyp4f14	8381.74267346771	-1.28817456824083	0.319277194318593	-4.03465888313783	5.46816790356876e-05	0.00217432318909538	Cyp4f14	64385
Col11a2	83.1483768198915	2.28015256554553	0.52216100706119	4.36676146765269	1.2610231089426e-05	0.000757626365672013	Col11a2	12815
Ager	26.9373674745572	2.23046105157004	0.459082090465347	4.85852334014848	1.18264469232283e-06	0.000143034725932343	Ager	11596
D17H6S56E-5	548.331064317517	2.42210542193876	0.577009471486933	4.19768745857339	2.6965442573681e-05	0.00125752157407347	D17H6S56E-5	110956
Vars1	1985.31234896632	0.585443477055012	0.192474523497708	3.04166736675663	0.00235271728540695	0.0283685240714494	Vars1	22321
Aif1	784.640593903184	1.47246696571401	0.467236292134531	3.15143962594851	0.00162467746920925	0.0220854174220666	Aif1	11629
H2-Q10	63344.1184843579	-1.01582166757442	0.294457903563697	-3.44980268921421	0.000560996421313514	0.0106764428759111	H2-Q10	15007
Ier3	134.784551426201	2.28946085617648	0.506245395170059	4.52243295054051	6.11328547881902e-06	0.000431918049580767	Ier3	15937
Mmut	5421.79711930235	-0.636519094295175	0.193170843383352	-3.29510956802102	0.0009838331153635	0.0157547283512781	Mmut	17850
Cyp39a1	1947.27059064521	1.07387116612874	0.3136489329795	3.42379983865251	0.000617520866102607	0.0113836825283103	Cyp39a1	56050
Rcan2	615.509042617882	-1.0579330403081	0.347535934957492	-3.04409683688536	0.00233380005072899	0.0282492767905152	Rcan2	53901
Slc29a1	8387.09813952565	-0.997507719654619	0.219346649291447	-4.54763144491541	5.42530357737178e-06	0.000402576396160274	Slc29a1	63959
Pex6	4420.05195269729	-0.49165265226709	0.16382470076773	-3.00108988426692	0.00269015143733743	0.0309470810352542	Pex6	224824
Gnmt	55453.6483462068	-1.26924527931542	0.407865936844894	-3.11191782558222	0.00185876231207763	0.0243572899907278	Gnmt	14711
Foxp4	1249.73109340311	0.469974257130321	0.165526793608105	2.83926394564867	0.00452177370468051	0.0437095940848213	Foxp4	74123
A530064D06Rik	34.9246270370066	1.57760817523886	0.554820306187234	2.8434578865368	0.00446269065827093	0.0433420729300625	A530064D06Rik	328830
Trem1	17.8735427397823	2.31244280534157	0.791685345307534	2.92091146949712	0.00349008987483413	0.0367352042963679	Trem1	58217
Trem3	23.8584642828735	2.30300474060959	0.702502295523897	3.27828785084909	0.00104438835700253	0.016436635882386	Trem3	58218
Treml4	511.364976903133	1.22386571001994	0.433494175686303	2.82325756299338	0.00475383641791669	0.0449422986278979	Treml4	224840
Treml2	73.675465555836	2.24093102371977	0.585109366650603	3.82993531029548	0.000128176950285419	0.00392932766405692	Treml2	328833
B430306N03Rik	288.816966522819	1.60695351665981	0.442027032403633	3.63541910077671	0.000277529078895086	0.00664052862902749	B430306N03Rik	NA
Trem2	180.882909745347	2.707479086294	0.556668338064543	4.86372028218368	1.15199684507915e-06	0.000140475348619947	Trem2	83433
Treml1	16.418776635472	2.62052020784931	0.804066860440252	3.25908246786155	0.00111773172036885	0.017196354748329	Treml1	71326
Mocs1	3465.98967949165	-0.575344011675003	0.200896741061053	-2.86387926770875	0.00418487485335001	0.0414758638385598	Mocs1	56738
Rftn1	254.457315406075	1.08640898042238	0.367071841873354	2.95966308632632	0.00307975645357739	0.033792441825946	Rftn1	76438
Adgre4	724.982155965881	1.5854592520703	0.491247783837339	3.22741252832862	0.00124915226590148	0.0185759210490245	Adgre4	52614
Ebi3	93.1246975903305	2.00102342507408	0.68602736997103	2.91682739299247	0.00353611398563714	0.0370946371755066	Ebi3	50498
Chaf1a	97.393619211317	1.59155162316426	0.423289462387086	3.75996041618638	0.000169940244419039	0.00474540560118821	Chaf1a	27221
Sema6b	417.488954703151	1.19801315244407	0.339711955546177	3.52655575667905	0.000421002509373247	0.00885126859425593	Sema6b	20359
Uhrf1	102.370017248672	1.63348579373575	0.528610944662246	3.09014750873056	0.00200057111604384	0.0255495746410502	Uhrf1	18140
Alkbh7	434.614373556392	-0.993864927410671	0.242771377312722	-4.09383074072377	4.24304103397438e-05	0.00181210430772013	Alkbh7	66400
Slc25a23	12557.2906751946	-0.845113604057728	0.212680064579931	-3.97363808275558	7.07830917353819e-05	0.00258106609346706	Slc25a23	66972
Vav1	631.421832701224	1.95801703952543	0.507260321009956	3.85998462412163	0.000113394159935038	0.00358050861995029	Vav1	22324
Adgre1	2520.35317692769	2.14599817081687	0.529658840824522	4.05166119284668	5.08552713354019e-05	0.00205191048216516	Adgre1	13733
Rab31	497.852128815003	1.13963850357245	0.310446556260173	3.67096519704139	0.000241636244746333	0.00600878528854098	Rab31	106572
Epb41l3	312.641531072072	1.84217630422624	0.559514183612649	3.29245684592257	0.000993161382120047	0.0158610761061344	Epb41l3	13823
Emilin2	325.03421413438	1.65593089361641	0.378509055207114	4.37487788161452	1.21500477336127e-05	0.000746151270601552	Emilin2	246707
Ndc80	23.9941861519401	2.02267964166818	0.502483601405409	4.02536448156895	5.68871342659369e-05	0.00224037321599486	Ndc80	67052
Nlrc4	51.1110609943364	2.55432777412539	0.619670946487531	4.12207121957877	3.75481068824179e-05	0.00164392801994246	Nlrc4	268973
Slc8a1	209.669601138632	1.67691351670767	0.488457667962418	3.43307849726846	0.000596769295612484	0.011176355113052	Slc8a1	20541
Gm41637	105.126454048579	-0.985599303118855	0.309759795621852	-3.18181803142088	0.00146353740474167	0.0208054859731065	Gm41637	105246336
Haao	18791.0894601951	-1.41446220013148	0.338137241566566	-4.18310090180655	2.87559684587859e-05	0.00131130402428957	Haao	107766
Ppm1b	4501.60011724581	-0.584747129460853	0.165145132872463	-3.54080752662833	0.000398904461540909	0.00849516849403163	Ppm1b	19043
Fzd8	547.979244388787	-1.21658150237401	0.27794523141166	-4.37705477512638	1.20293751446981e-05	0.000744464562526394	Fzd8	14370
Greb1l	44.9534509745103	1.79842599235061	0.619250291828502	2.90419886123958	0.00368194214210911	0.0380729469493719	Greb1l	381157
Gata6os	79.5977785804226	-1.32114370584605	0.364333501943434	-3.62619330585515	0.00028763007097849	0.00680311239719526	Gata6os	68434
Rbbp8	365.128507071376	1.59953094532245	0.301524892566567	5.30480562220687	1.12793120352867e-07	2.3805132657037e-05	Rbbp8	225182
B4galt6	234.543220576394	1.45098448953645	0.408442033418766	3.55248571600561	0.000381609736586175	0.00826586774168634	B4galt6	56386
Slc39a6	154.828745702693	1.14116357154091	0.294367740544122	3.87665975025503	0.000105900288186543	0.00343175303961982	Slc39a6	106957
Mocos	2674.32319994822	-0.746210181910444	0.175037758924889	-4.26313834508502	2.01575630073796e-05	0.00105085499604006	Mocos	68591
Fhod3	43.6111333058177	-1.84106743550779	0.466547975800094	-3.94614815839786	7.94184820379717e-05	0.00281158505657869	Fhod3	225288
Proc	20993.2282227571	-0.503208353457354	0.167816566716431	-2.99856184227421	0.00271257099165374	0.0310881479887311	Proc	19123
Gypc	510.500788519875	-1.17535917155123	0.326697511449366	-3.59769857547078	0.000321045369824983	0.00735055476781483	Gypc	71683
Kif20a	86.423803970169	1.69406705331727	0.449621309936349	3.76776415147469	0.000164716208896475	0.00468761192770085	Kif20a	19348
Slc23a1	2203.04658761243	-1.14392171974898	0.247402446925401	-4.62372839866818	3.76903308181706e-06	0.000313362740368043	Slc23a1	20522
Gm29417	119.183087968395	-0.828261705083183	0.248954098508926	-3.32696553318035	0.000877972322101289	0.0146661552059875	Gm29417	115488942
Gm41696	9.07460846971365	2.18680925867464	0.787086764426062	2.77835857177607	0.00546342910644304	0.0497450055034653	Gm41696	105246404
Cd14	609.786032876967	2.69093250215708	0.626002458160848	4.29859734107571	1.71882410474722e-05	0.000952231984029629	Cd14	12475
Taf7	239.270980599871	-0.56764627389633	0.198419411502053	-2.86084042684733	0.0042251965980241	0.0416255316490365	Taf7	24074
Rell2	19.1506307782433	1.52487745028169	0.445428412820131	3.42339510995104	0.000618441139812187	0.0113878949033425	Rell2	225392
Arhgap26	683.295735468202	-1.16695760068238	0.261462686488509	-4.46318982014157	8.0748458512312e-06	0.000538028943400169	Arhgap26	71302
Gm15337	172.594159968306	-3.16654717073142	0.396605338946957	-7.98412643445257	1.41520911764471e-15	3.32816749923817e-12	Gm15337	100503620
Kcnn2	730.241266192127	-1.14994881279149	0.224399126793627	-5.1245690178156	2.98219097669431e-07	5.00947223044303e-05	Kcnn2	140492
Trim36	37.7329781293011	1.89171731861716	0.661658154806461	2.85905539722471	0.00424904575476914	0.0417598753522445	Trim36	28105
Ccdc112	17.5745716580302	2.37508356695103	0.694375925607697	3.4204578231488	0.000625158288109248	0.0114858881014	Ccdc112	240261
Ticam2	74.4715065703263	1.74180067561386	0.535788161903583	3.25091295303256	0.00115035072503583	0.0175193359397042	Ticam2	225471
Cdo1	72891.2682431533	-0.71748285534394	0.217767797040329	-3.29471512820175	0.000985215004634216	0.0157615251761793	Cdo1	12583
Tnfaip8	287.851039724795	1.20506334530282	0.41782185545614	2.8841558419371	0.00392464479544053	0.0399651890715882	Tnfaip8	106869
Prr16	1135.19820699078	-0.781135718626951	0.255566458723582	-3.0564876256779	0.00223946724101281	0.0274467217528825	Prr16	71373
Gramd2b	1815.69568951952	-0.644102607169773	0.185983664881413	-3.46322139409645	0.000533749026000671	0.0103674955781339	Gramd2b	107022
Aldh7a1	17025.2877803071	-0.925201180090843	0.281780271849573	-3.28341361166958	0.00102558072356066	0.0162026006441993	Aldh7a1	110695
C330018D20Rik	446.491398499233	-0.936267257233489	0.222745770827909	-4.20329981464312	2.63051795593677e-05	0.00124435593651239	C330018D20Rik	77422
Isoc1	2693.55680762189	-0.634298714423822	0.207697802148283	-3.05395005562444	0.00225849677193449	0.0275590651887828	Isoc1	66307
Csf1r	6543.10451833997	1.37976189837667	0.43101065002785	3.20122460613796	0.00136844816529775	0.0198651691200813	Csf1r	12978
Adrb2	153.432373649384	2.02566731367571	0.454387835189567	4.45801396252304	8.2722514977183e-06	0.000546898811869232	Adrb2	11555
Gm9949	24.6669661793849	1.62134706520561	0.520848850385885	3.11289362356159	0.00185262780412591	0.0243011624792994	Gm9949	225609
Zfp532	133.979640071612	1.06656319032499	0.34100769656472	3.12768069773631	0.00176191477773944	0.0233719911935106	Zfp532	328977
Lman1	8132.44934795745	-0.65077574165011	0.180190676432262	-3.61159497558549	0.000304319592866092	0.00705592836304452	Lman1	70361
Spire1	91.4602726668838	2.03444762120633	0.615722317925554	3.30416416942728	0.000952600308599644	0.0153953577871412	Spire1	68166
Pstpip2	1558.79922744934	-0.963303994325241	0.188503751035677	-5.11026432647975	3.21708392947131e-07	5.29596356469566e-05	Pstpip2	19201
Slc14a1	27.2050870954158	2.02472346523616	0.612799747947572	3.30405401114718	0.000952974704476788	0.0153953577871412	Slc14a1	108052
Setbp1	87.3816718619175	-1.78443223773528	0.4647234763131	-3.83977209822094	0.000123148574903891	0.00380351189506165	Setbp1	240427
Ctdp1	450.42090954475	0.634255586455019	0.158370843417007	4.00487597824403	6.20500272239752e-05	0.00239781114591803	Ctdp1	67655
Ptgr3	3415.22901225294	-0.587276303450719	0.180160621775682	-3.25973732585102	0.00111515439860532	0.0171727518333403	Ptgr3	225791
Aldh3b1	349.365054700946	2.04461860134702	0.514005454595734	3.97781498827696	6.95514541999893e-05	0.0025745354889011	Aldh3b1	67689
Acy3	2729.19728026576	-1.14382021633822	0.376034874628363	-3.04179291207673	0.00235173628819158	0.0283685240714494	Acy3	71670
Gstp1	20999.7921206775	1.15222276626512	0.374498704421295	3.07670694894825	0.00209300958365834	0.02630162119556	Gstp1	14870
Gstp2	477.144439644233	1.58682854172825	0.42607397726007	3.72430288264159	0.000195855672878039	0.00520868511618462	Gstp2	14869
Gstp3	1093.31240959898	-1.78040462871412	0.389313442913806	-4.57319073132623	4.80352498081841e-06	0.000369512281468377	Gstp3	225884
Pitpnm1	641.170283054908	1.44484228314792	0.297637847621775	4.85436343090331	1.20774066969965e-06	0.000143034725932343	Pitpnm1	18739
Clcf1	97.1847428903117	1.32904434749842	0.456845191366628	2.90917880414295	0.00362379538765084	0.0376609341360532	Clcf1	56708
Grk2	2513.86571789821	0.952792082882711	0.295909018450978	3.21988186730631	0.00128243431927304	0.0189936318992489	Grk2	110355
Syt12	149.087549413392	2.64335790207324	0.531995266519087	4.96876207070238	6.73816872557527e-07	9.32132214793446e-05	Syt12	171180
2010003K11Rik	1073.36957493426	0.867080783176611	0.264204784649573	3.28185117588487	0.0010312801936763	0.0162770225774681	2010003K11Rik	69861
Sipa1	879.632393437127	0.740993487670605	0.220748577102047	3.3567305275452	0.000788699409044988	0.0136669154438933	Sipa1	20469
Tm7sf2	5762.75031969726	-1.15926664366397	0.316261917346041	-3.66552714722065	0.00024682962503115	0.00610106499589008	Tm7sf2	73166
Cdca5	29.5280674785616	2.73877786140114	0.619782800367934	4.41893169635437	9.91899870830735e-06	0.000635356251891656	Cdca5	67849
Ccdc88b	473.838254460476	2.45371516218016	0.563821408000326	4.35193684979542	1.34940133181926e-05	0.000801943852866739	Ccdc88b	78317
Fermt3	831.053032520092	1.90676871523134	0.474824221022633	4.01573599410055	5.92605651668911e-05	0.00231721478331915	Fermt3	108101
Gm54052	20.8319679554242	1.8782181749412	0.662182758435403	2.83640452883284	0.00456246167355516	0.0440318661335157	Gm54052	118568402
Stip1	3538.43025319222	-0.621531017076916	0.220399673396154	-2.82001786799274	0.00480209754729159	0.0452761339195384	Stip1	20867
Macrod1	2213.7743836977	-1.08840735643027	0.338067335229607	-3.21949873001202	0.00128414929562346	0.0189936318992489	Macrod1	107227
Mark2	1021.20270601935	0.438277094244754	0.148901947333727	2.94339397229281	0.00324635001903952	0.0350205858541472	Mark2	13728
Slc22a30	4129.41404662394	-1.14118916731452	0.302695890581324	-3.77008477096562	0.000163192107079449	0.00466127091702186	Slc22a30	319800
Chrm1	14.4365227939046	-3.04895460079956	1.04579373356078	-2.91544546783456	0.00355181171777343	0.0371709628086371	Chrm1	12669
Asrgl1	496.204712415662	-0.722714391102744	0.245625854058324	-2.94233843531445	0.00325743712886888	0.0350629711517128	Asrgl1	66514
Incenp	242.362382893422	1.89602767178791	0.54822848169759	3.45846254816397	0.000543267798466481	0.0104599701735149	Incenp	16319
Gm41806	8.18302202459063	4.43120859425823	1.5330350925516	2.89048086099769	0.00384652952417237	0.0393546109552054	Gm41806	105246532
Fads2	21523.4168166133	-1.069672737643	0.293887209624933	-3.63973899717565	0.000272914529661868	0.00656396852647396	Fads2	56473
Fads1	21712.5238993239	-0.978682215209016	0.188832912580639	-5.18279468252697	2.18585621528945e-07	4.0890414791017e-05	Fads1	76267
Fen1	251.582690396146	0.969603921429701	0.333195557413034	2.91001455408892	0.00361411925881425	0.0376028702902258	Fen1	14156
Vps37c	718.971936675565	0.496214682767126	0.15509984937108	3.1993240791609	0.00137750227338648	0.0199265750654554	Vps37c	107305
Slc15a3	1231.27305524168	1.83013938394546	0.589097258442363	3.10668460550054	0.00189198136437391	0.0246797125359139	Slc15a3	65221
Tmem132a	71.4686142421327	0.949368265235791	0.340087038435266	2.79154498096669	0.0052457065954236	0.0484404846179517	Tmem132a	98170
Ms4a14	30.0022141735884	4.03694848300612	1.07367568307683	3.7599328611387	0.000169958963629641	0.00474540560118821	Ms4a14	383435
Ms4a7	217.000397668711	1.92517429829387	0.613406011447749	3.1384992360119	0.00169815377767002	0.0227832171866372	Ms4a7	109225
Ms4a4a	67.4246660724285	3.09209451815454	0.676543385792802	4.57043048988069	4.867233452661e-06	0.000372671614407932	Ms4a4a	666907
Ms4a4c	95.7883504128024	1.64582951766407	0.494676901308511	3.32707978341125	0.000877612426102256	0.0146661552059875	Ms4a4c	64380
Ms4a6c	639.51958513718	2.73597740217603	0.574427917960554	4.76296035869884	1.90773329068276e-06	0.000201314778405254	Ms4a6c	73656
Ms4a6b	206.301719897594	1.58797410562603	0.537797995685341	2.95273340244119	0.0031497385593656	0.0342476857095617	Ms4a6b	69774
Ms4a6d	349.293042523465	2.39885541547628	0.603300719005662	3.97621839309256	7.00198263874056e-05	0.00257959624957153	Ms4a6d	68774
Stx3	159.951108511636	1.40481525842025	0.418433903173991	3.35731700458342	0.000787028215567443	0.0136568989247363	Stx3	20908
Gm41810	7.03042213147902	2.96457241676363	1.01281638018846	2.92705812697461	0.00342184920660273	0.0362006317374963	Gm41810	105246536
Gm57827	8.93170766325893	2.87982943875297	1.03027972170095	2.79519180868522	0.00518689306880581	0.0481594098695325	Gm57827	118568405
Fam111a	329.180426853654	1.49392615761737	0.47742579151215	3.12912746687953	0.00175326233624475	0.023275971434888	Fam111a	107373
Keg1	3063.43487227541	-1.36671796399407	0.442374847977125	-3.0895019692999	0.00200492377377286	0.02558086191005	Keg1	64697
Lpxn	180.417906715186	1.18158129354473	0.381735605429961	3.09528709593092	0.00196622475889252	0.0252283647551743	Lpxn	107321
Tle4	460.39031947837	0.7622761352878	0.255343717090869	2.98529426912247	0.00283305637560976	0.0318346580582169	Tle4	21888
Psat1	459.444717051131	3.63363321551723	0.542364413824236	6.69961583558979	2.08968165990433e-11	1.72001697426725e-08	Psat1	107272
Gna14	108.93002448848	-1.52319095506622	0.526359728175764	-2.89382122820306	0.0038058477875327	0.038986848959778	Gna14	14675
Gcnt1	92.8481470759087	1.84584989534681	0.59794846171687	3.08697155946664	0.00202206942084889	0.0256577702037669	Gcnt1	14537
Rfk	2161.93671880371	-0.484183234811428	0.156121909222461	-3.10131510191505	0.00192663151995134	0.0249145389484988	Rfk	54391
Anxa1	468.92604198763	1.14510624537478	0.393440398156031	2.91049483159747	0.00360856934937599	0.0375976383730554	Anxa1	16952
Aldh1a1	56530.3284747518	-1.01372374054622	0.289694854786924	-3.49928113597957	0.000466514418071846	0.00945730685457377	Aldh1a1	11668
C730002L08Rik	34.3376318340381	-2.27163884699	0.815770257038516	-2.78465514940042	0.00535846787066245	0.049033406385128	C730002L08Rik	320155
Spata6l	63.3916001911666	-1.10256001374095	0.392778439503362	-2.80707875700881	0.00499930173962368	0.046680944547751	Spata6l	381218
Ak3	14328.6166672306	-0.663630406385161	0.153451315807491	-4.32469674758413	1.52741830917265e-05	0.000867046903641385	Ak3	56248
Gldc	4850.81060818407	-1.33247243514605	0.318205293397218	-4.18746156269223	2.82091775819201e-05	0.00129714938925578	Gldc	104174
Mbl2	16881.375476599	-0.855505742272981	0.249191266085499	-3.43312892025458	0.000596658319992785	0.011176355113052	Mbl2	17195
Papss2	7663.90950348883	-1.26472506902746	0.217122133928749	-5.82494767411642	5.71304967973528e-09	1.95933799641255e-06	Papss2	23972
Ifit2	465.045536064372	1.90479731960905	0.603311740715646	3.15723562307869	0.00159272590753623	0.0218313521147888	Ifit2	15958
Kif20b	49.2533769995888	1.74830002181721	0.554046079951887	3.15551374710391	0.00160215715935786	0.0219006454126297	Kif20b	240641
Hectd2os	1646.984972207	-2.537068152649	0.705274315013829	-3.59727853211166	0.0003215640876309	0.00735159360899013	Hectd2os	668215
Ppp1r3c	1945.00693293444	-1.48998955807731	0.390313992450855	-3.81741261367901	0.000134858529471766	0.00405857607342635	Ppp1r3c	53412
Kif11	84.2184869714712	1.86377171886468	0.438110286289656	4.25411540698784	2.09877042939005e-05	0.00107632270431835	Kif11	16551
Gm32342	495.054318387509	-1.02320803470201	0.303450341237272	-3.37191261848657	0.000746481280893113	0.0130658985103123	Gm32342	102634858
Cyp26a1	2655.80965886742	-1.44542979670931	0.377895193231613	-3.8249488815895	0.000130799223371361	0.00398006805016515	Cyp26a1	13082
Myof	411.269680775771	1.8280132966769	0.518215497644109	3.52751568601737	0.000419478905843113	0.00883051374423188	Myof	226101
Cep55	22.9787736589107	2.7096501441916	0.904824344453742	2.99466980613509	0.00274742082006875	0.0312564212439334	Cep55	74107
Hells	64.2282471301088	1.64600483553828	0.491721094100459	3.34743588446096	0.000815628525163245	0.0139717760470732	Hells	15201
Cyp2c69	10708.9012103347	-2.04673041598251	0.68161336574963	-3.00277330056686	0.00267531637478818	0.0308457395151188	Cyp2c69	100043108
Aldh18a1	257.108249586044	1.86546186328576	0.473083015738252	3.94320193544611	8.04009009943931e-05	0.00283417480121991	Aldh18a1	56454
Entpd1	573.812476954307	1.22299796266067	0.433919256995731	2.81849201883359	0.00482498105498765	0.0454138582774195	Entpd1	12495
Dntt	154.771916204739	-2.60641430380183	0.526352507580601	-4.95184171494178	7.35143903849618e-07	0.000100016024340268	Dntt	21673
Pik3ap1	4054.27517614446	0.870903091861381	0.30771145765191	2.83025890068275	0.00465103507845096	0.0444047787772605	Pik3ap1	83490
Slit1	32.1949019474927	2.39997199035147	0.773182312088464	3.10401822807979	0.00190911568584877	0.0247853804577622	Slit1	20562
Arhgap19	479.02220112533	2.18760434772109	0.497204185694609	4.39981080341256	1.083452980577e-05	0.000686594372485829	Arhgap19	71085
Ankrd2	62.0623323702636	-1.54512556317691	0.437114379804334	-3.53483123540469	0.000408035671913469	0.00863378307331558	Ankrd2	56642
Cwf19l1	820.267398167362	-1.11364415975385	0.186043451539708	-5.985935815194	2.15149205384617e-09	8.85446554760392e-07	Cwf19l1	72502
Scd3	118.409465147442	-1.80768978654854	0.553302690151579	-3.26709018178336	0.00108659060951239	0.0168590524163931	Scd3	30049
Scd1	440338.921211294	-2.01253323149349	0.301026490988277	-6.6855685188579	2.30029860537935e-11	1.80321503055975e-08	Scd1	20249
Ndufb8	4623.70422007586	-0.750920420865028	0.268961285089121	-2.79192754680737	0.00523950867527296	0.0484404846179517	Ndufb8	67264
Twnk	1094.78015902993	-0.498281321748306	0.166817726257473	-2.98698065803415	0.00281747547424117	0.0317245425834188	Twnk	226153
Ldb1	1579.1179894334	0.659467393113141	0.195031904169266	3.3813308439054	0.000721356317779263	0.0127687824766476	Ldb1	16825
Sufu	217.580513178159	0.785460663193602	0.230962831539991	3.40080980977062	0.000671865550276871	0.0120637236389207	Sufu	24069
Trim8	1633.77920765375	0.473841185853643	0.152287037730377	3.11150044623347	0.00186139192683302	0.0243578965814986	Trim8	93679
Neurl1a	36.5556746495125	2.17510827355401	0.458902046732309	4.73980948449074	2.13919261999894e-06	0.000214727981161113	Neurl1a	18011
Pdcd4	3913.46287627269	-0.871749321050763	0.28975584427375	-3.00856510154518	0.00262484558365935	0.030481194026194	Pdcd4	18569
Adra2a	13.6479178680755	4.61281906488894	1.15887512028356	3.9804280755982	6.87912768611971e-05	0.00256789569090482	Adra2a	11551
Gpam	14619.8451441874	-1.16357225060683	0.310960520091794	-3.74186488453053	0.000182659721073283	0.00497015591455932	Gpam	14732
Acsl5	20573.4177336374	-1.18478865120587	0.191582237625412	-6.18423015562856	6.24062629894366e-10	3.01879356693633e-07	Acsl5	433256
Casp7	1069.59220247949	-0.586708415160875	0.146411738271019	-4.00724984273348	6.14298706835128e-05	0.00238118787172316	Casp7	12369
Adrb1	98.741997126556	1.64194358170314	0.521893054241535	3.14613035823856	0.00165446246744072	0.0224162643119417	Adrb1	11554
Csf2ra	509.510399617918	1.32232332394344	0.43716584566586	3.02476356982869	0.00248827558232853	0.0293972282234946	Csf2ra	12982
Clcn5	307.014682819706	1.33772172144647	0.456710030695726	2.92903950326787	0.00340011207495277	0.0360881012107495	Clcn5	12728
Magix	600.506982623748	-1.0477073392473	0.219669553285661	-4.76946997695601	1.84711268574044e-06	0.000196175284081672	Magix	54634
Ccdc120	147.801185632184	3.57150529539747	0.61150867517777	5.84048181223138	5.20500678173517e-09	1.82308131150903e-06	Ccdc120	54648
Tfe3	1336.37853842274	0.610787495996336	0.209902816526281	2.9098585054949	0.00361592416896048	0.0376028702902258	Tfe3	209446
Was	269.261272798025	2.05540203586281	0.487581100284136	4.21550801428733	2.49216541039249e-05	0.00118572332329136	Was	22376
Rbm3	2404.27696260411	1.30627697741875	0.317291966001858	4.11695572969882	3.83909780773054e-05	0.00167193725161006	Rbm3	19652
Ebp	9228.52659144854	-1.10200529956225	0.332985849598147	-3.30946585535742	0.00093474166424234	0.0152655925364657	Ebp	13595
Cybb	2659.5527596438	2.13764304589831	0.525787740595454	4.06560077547154	4.79088865463324e-05	0.00198073006551309	Cybb	13058
Otc	14702.9272860971	-1.2477776610452	0.336809736349158	-3.7046959347745	0.000211644459210986	0.00549362190395594	Otc	18416
Mid1ip1	3768.30694470408	-1.14211399693321	0.347300370062084	-3.2885481715123	0.00100705549328609	0.0159704516166596	Mid1ip1	68041
Atp6ap2	2036.02217973815	0.637425028981501	0.222320475880623	2.86714494675592	0.00414193265310423	0.0411742121590591	Atp6ap2	70495
Maob	9145.49321466698	-1.15183989643769	0.266529502760095	-4.32162250148521	1.54886019324553e-05	0.000876197130625703	Maob	109731
Rgn	49303.4235118449	-1.07020315754589	0.358026131385482	-2.98917610679545	0.00279730851101624	0.031605956238786	Rgn	19733
Dock11	213.675059880011	2.0065337854999	0.564390502255509	3.55522245232877	0.000377659425951825	0.00820188584435218	Dock11	75974
Rhox5	54.0678701109559	5.25782255269339	0.93193750957889	5.64181879004872	1.68263142185758e-08	4.54089810928188e-06	Rhox5	18617
Apln	54.0638479911763	5.21714302562162	1.329556882346	3.92397128313608	8.71011226145443e-05	0.00299344192167146	Apln	30878
Utp14a	735.629032497102	0.6846956916208	0.225052040141433	3.04238829023947	0.00234708916700728	0.0283684154678956	Utp14a	72554
Elf4	373.751283476887	1.84958361449074	0.5519406809971	3.35105506473884	0.000805042926763916	0.0138336290818242	Elf4	56501
Xlr	57.2693898631898	2.19198516336902	0.773738494927019	2.83297933053697	0.00461163678172857	0.0442405388699392	Xlr	22441
Mamld1	53.7578813954696	1.4911994949591	0.498766520708841	2.98977464012586	0.00279183341684974	0.031605956238786	Mamld1	333639
Xlr3b	30.3984849770037	2.7574752268216	0.810779968693146	3.40101548298761	0.000671360251892585	0.0120637236389207	Xlr3b	574437
Slc6a8	391.886894831461	2.05003492039893	0.377426361607416	5.43161561812499	5.58461144172215e-08	1.31334105076614e-05	Slc6a8	102857
Arhgap4	629.944850168593	1.0441631768706	0.36318561591089	2.87501247606345	0.00404011533604518	0.0406589859115307	Arhgap4	171207
Renbp	569.476134290374	1.62865195113005	0.295552531000454	5.51053291818212	3.57748895016223e-08	8.66067986728979e-06	Renbp	19703
Gab3	35.3899564709677	2.22012138940968	0.696985585372364	3.18531894490125	0.00144594550839954	0.0206266507446042	Gab3	210710
Mpp1	1952.42585638259	0.511097405156825	0.147349983091076	3.46859493591471	0.000523187637893797	0.0102532320178663	Mpp1	17524
Pls3	3854.62491207403	-0.7664512819262	0.166794165352294	-4.59519240560568	4.32350139391249e-06	0.000340542966251614	Pls3	102866
Prkx	317.138414660187	1.21119637459207	0.352687596647342	3.4341904453282	0.000594326470684882	0.0111559890084544	Prkx	19108
Tasl	54.1791966242335	1.79907371381502	0.621052720672105	2.8968131914277	0.00376974155213309	0.0387617023305527	Tasl	71398
Msn	3192.38695069146	1.38434539941187	0.432173433853671	3.2032172525454	0.00135901417057496	0.0198158470115191	Msn	17698
Vsig4	3741.70071351573	1.40986320427546	0.466236371546677	3.02392367973873	0.00249519376243337	0.0294158097456122	Vsig4	278180
Eda	93.9036368212417	1.01267755023641	0.314748170510676	3.21742156147674	0.00129348390040767	0.0190800465667662	Eda	13607
P2ry4	406.330117942626	-1.78305113355988	0.302298040040417	-5.89832184595537	3.67217164422143e-09	1.34336199127052e-06	P2ry4	57385
Dlg3	668.786181074758	-0.530862327713395	0.174040259983992	-3.05022715871733	0.00228668342017168	0.0278016118632689	Dlg3	53310
Il2rg	555.835600324672	1.41174094341403	0.505446295083908	2.79305824801757	0.00522122892366611	0.0484404846179517	Il2rg	16186
Gjb1	26017.9194584225	-0.80214783649108	0.235873398522715	-3.40075583560912	0.000671998212664943	0.0120637236389207	Gjb1	14618
Nhsl2	97.4148366548982	0.900920311236209	0.307027188091808	2.9343339814154	0.00334264319185881	0.0356913749695172	Nhsl2	100042480
Rtl5	91.5857623995351	1.2845485707489	0.454184297766292	2.82825403050346	0.00468026515902298	0.0445098353829211	Rtl5	331474
Cdx4	7.2322130544737	-4.7580752708376	1.44081694890165	-3.3023454328912	0.000958799142543338	0.0154591101709583	Cdx4	12592
Chic1	177.925192723673	-2.80126926742334	0.342571853248661	-8.17717287879455	2.90580961905726e-16	9.56708758978412e-13	Chic1	12212
Tlr13	335.415172022502	2.81745463087439	0.604610830382065	4.65994734016587	3.16290291560221e-06	0.000274255442905086	Tlr13	279572
Gm6377	99.2701774499995	1.66804113852247	0.526945250298129	3.1654923117321	0.00154820753254585	0.0215440341511156	Gm6377	622976
Cenpi	22.1685595945378	2.43550921630058	0.734881498864723	3.31415230899548	0.000919214213201421	0.0151019005765687	Cenpi	102920
Btk	201.217900419174	1.9928627788247	0.49230634538218	4.04801359461989	5.16541469173402e-05	0.0020739769915933	Btk	12229
Armcx4	139.222468779405	1.41597410750291	0.451331614585715	3.13732533184642	0.00170496827818726	0.0228560161201292	Armcx4	100503043
Zmat1	213.815204185025	-1.05413840254534	0.317554009511524	-3.31955626750504	0.00090160633101024	0.0149318344276565	Zmat1	215693
Serpina7	7160.398027512	1.53115451402189	0.413148603313145	3.70606242340689	0.000210506436953523	0.00549124177488098	Serpina7	331535
Nup62cl	46.3754236288269	2.78166119957454	0.877306856376787	3.1706821613849	0.00152081445254092	0.0212917926524965	Nup62cl	279706
Tmem164	719.515206527959	1.04522741158606	0.353248045572626	2.95890500934467	0.00308734251647569	0.033792441825946	Tmem164	209497
Fgd1	79.2063471504011	0.960124006499115	0.294854545197268	3.25626320549598	0.00112889049591193	0.0173518163806743	Fgd1	14163
Sat1	4471.77808406126	1.07451099682111	0.28204015569712	3.80978018596408	0.00013909039967605	0.0041181765458042	Sat1	20229
Acot9	371.529335052485	1.08309254915054	0.339730481391155	3.18809352848	0.00143214204933374	0.0204829908046326	Acot9	56360
Adgrg2	337.434224980416	2.20794150995037	0.452004079270911	4.88478226460214	1.03543211834863e-06	0.000131117565632732	Adgrg2	237175
Ap1s2	323.334577472911	1.83625498288905	0.533329456101965	3.44300312289143	0.000575292670666792	0.0108357756802251	Ap1s2	108012
Tlr8	441.267995789144	2.38952083091877	0.80109087251849	2.98283367454498	0.00285593149991747	0.0320261201305459	Tlr8	170744
Tlr7	223.486497386117	1.78853502821525	0.564666947861728	3.16741582801693	0.00153800225963263	0.0214489146131233	Tlr7	170743
G530011O06Rik	47.9943723043018	2.10202442370916	0.633852424553843	3.31626786028109	0.000912283433829024	0.0150631994861519	G530011O06Rik	654820
Sts	1384.44377235585	0.712628755871361	0.181942799110303	3.91677361981955	8.97419474300421e-05	0.00306404685869364	Sts	20905
LOC100861749	56.9066735333396	1.99771850261086	0.675290701239408	2.958308916359	0.00309331957076573	0.033809161884501	LOC100861749	100861749
COX1	791829.230342397	-0.690344444865103	0.212806315090279	-3.24400356527126	0.00117862270972942	0.0178824765415353	COX1	17708
ND4	164537.916346241	-0.72383896567247	0.255914997504778	-2.82843511607387	0.0046776181989784	0.0445098353829211	ND4	17719
CYTB	343707.488943178	-0.821393908149388	0.245038873797001	-3.35209632423408	0.000802021087710226	0.0137961036007165	CYTB	17711
