# Supplementary material for: Uncoupling Insulin Sensitivity From Longevity: A Sex‐Dependent Effect of Hepatic Glucagon Signaling
Source: Aging Cell. 2026 Jan 2;25(1):e70349. doi: 10.1111/acel.70349 (PMC12759044; doi:10.1111/acel.70349)
Supplement: Supplementary file 4 — Table S3: Antibodies used in western blotting experiments. [file ACEL-25-e70349-s002.csv]

Target	Vendor	Catalog number	Dilution factor
STING	Cell Signaling Technology	50494	1/1000
cGAS	Cell Signaling Technology	31659	1/1000
p-IkBa(Ser32)	Cell Signaling Technology	2859	1/1000
IkBa	Cell Signaling Technology	4812	1/1000
anti-rabbit HRP	Cell Signaling Technology	7074	1/3000
