# Supplementary material for: Uncoupling Insulin Sensitivity From Longevity: A Sex‐Dependent Effect of Hepatic Glucagon Signaling
Source: Aging Cell. 2026 Jan 2;25(1):e70349. doi: 10.1111/acel.70349 (PMC12759044; doi:10.1111/acel.70349)
Supplement: Supplementary file 5 — Table S4: Primer sequences used. [file ACEL-25-e70349-s001.csv]

Mouse Gene	Forward sequence	Reverse sequence
Rps18	TTCTGGCCAACGGTCTAGACAAC	CCAGTGGTCTTGGTGTGCTGA
GcgrEx7-9	GTACGGCATCATAGCCAACT	CCAGCACTGAACATTCTCAAAC
Ccl20	CACAAGACAGATGGCCGA	ATCTTCTTGACTCTTAGGCTGAGG
Cxcl10	TCTGAGTGGGACTCAAGGGAT	AGGCTCGCAGGGATGATTTC
Ifit1	GCAGAGAGTCAAGGCAGGTTT	TCACCATCAGCATTCCCCA
Il1a	TGATGCAAGCTATGGCTCACT	ATCTGGGTTGGATGGTCTCTTC
Il1b	TCTGGGATCCTCTCCAGCCA	TGCCTGCCTGAAGCTCTTGT
Il6	ATTCTGCTCTGGAGCCCACC	ACAGGTCTGTTGGGAGTGGT
Tnf	GAACTCCAGGCGGTGCCTAT	CAGCTGCTCCTCCACTTGGT
